# Supplementary material for: Cultivation of the polyextremophile Cyanidioschyzon merolae 10D during summer conditions on the coast of the Red Sea and its adaptation to hypersaline sea water
Source: Front Microbiol. 2023 Apr 20;14:1157151. doi: 10.3389/fmicb.2023.1157151 (PMC10158843; doi:10.3389/fmicb.2023.1157151)
Supplement: Supplementary file 1 [file Table_1.XLSX]

## Sheet: Light program
Light program used in the Algem photoboreactors for Figure 1
Constant light								12h light:12h dark								February								May								August								November
Time (s)	Time (hours)	Red (umol/s/m2)	Blue (umol/s/m2)	White (umol/s/m2)	Total (umol/s/m2)			Time (s)	Time (hours)	Red (umol/s/m2)	Blue (umol/s/m2)	White (umol/s/m2)	Total (umol/s/m2)			Time (s)	Time (hours)	Red (umol/s/m2)	Blue (umol/s/m2)	White (umol/s/m2)	Total (umol/s/m2)			Time (s)	Time (hours)	Red (umol/s/m2)	Blue (umol/s/m2)	White (umol/s/m2)	Total (umol/s/m2)			Time (s)	Time (hours)	Red (umol/s/m2)	Blue (umol/s/m2)	White (umol/s/m2)	Total (umol/s/m2)			Time (s)	Time (hours)	Red (umol/s/m2)	Blue (umol/s/m2)	White (umol/s/m2)	Total (umol/s/m2)
0	0	225	0	1275	1500			0	0	225	0	1275	1500			0	0	0	0	0	0			0	0	21	0	118	139			0	0	0	0	95	95			0	0	0	0	45	45
10	0.00277778	225	0	1275	1500			10	0.00277778	225	0	1275	1500			10	0.00277778	0	0	0	0			10	0.00277778	21	0	119	140			10	0.00277778	0	0	95	95			10	0.00277778	0	0	45	45
20	0.00555556	225	0	1275	1500			20	0.00555556	225	0	1275	1500			20	0.00555556	0	0	0	0			20	0.00555556	21	0	119	140			20	0.00555556	0	0	96	96			20	0.00555556	0	0	45	45
30	0.00833333	225	0	1275	1500			30	0.00833333	225	0	1275	1500			30	0.00833333	0	0	0	0			30	0.00833333	21	0	120	141			30	0.00833333	0	0	97	97			30	0.00833333	0	0	46	46
40	0.0111111	225	0	1275	1500			40	0.0111111	225	0	1275	1500			40	0.0111111	0	0	0	0			40	0.0111111	21	0	121	142			40	0.0111111	0	0	97	97			40	0.0111111	0	0	46	46
50	0.0138889	225	0	1275	1500			50	0.0138889	225	0	1275	1500			50	0.0138889	0	0	0	0			50	0.0138889	21	0	121	142			50	0.0138889	0	0	98	98			50	0.0138889	0	0	47	47
60	0.0166667	225	0	1275	1500			60	0.0166667	225	0	1275	1500			60	0.0166667	0	0	0	0			60	0.0166667	21	0	122	143			60	0.0166667	0	0	98	98			60	0.0166667	0	0	47	47
70	0.0194444	225	0	1275	1500			70	0.0194444	225	0	1275	1500			70	0.0194444	0	0	0	0			70	0.0194444	21	0	123	144			70	0.0194444	0	0	99	99			70	0.0194444	0	0	47	47
80	0.0222222	225	0	1275	1500			80	0.0222222	225	0	1275	1500			80	0.0222222	0	0	0	0			80	0.0222222	21	0	123	144			80	0.0222222	0	0	100	100			80	0.0222222	0	0	48	48
90	0.025	225	0	1275	1500			90	0.025	225	0	1275	1500			90	0.025	0	0	0	0			90	0.025	22	0	124	146			90	0.025	0	0	100	100			90	0.025	0	0	48	48
100	0.0277778	225	0	1275	1500			100	0.0277778	225	0	1275	1500			100	0.0277778	0	0	0	0			100	0.0277778	22	0	125	147			100	0.0277778	0	0	101	101			100	0.0277778	0	0	48	48
110	0.0305556	225	0	1275	1500			110	0.0305556	225	0	1275	1500			110	0.0305556	0	0	0	0			110	0.0305556	22	0	125	147			110	0.0305556	0	0	102	102			110	0.0305556	0	0	49	49
120	0.0333333	225	0	1275	1500			120	0.0333333	225	0	1275	1500			120	0.0333333	0	0	0	0			120	0.0333333	22	0	126	148			120	0.0333333	0	0	102	102			120	0.0333333	0	0	49	49
130	0.0361111	225	0	1275	1500			130	0.0361111	225	0	1275	1500			130	0.0361111	0	0	0	0			130	0.0361111	22	0	127	149			130	0.0361111	0	0	103	103			130	0.0361111	0	0	49	49
140	0.0388889	225	0	1275	1500			140	0.0388889	225	0	1275	1500			140	0.0388889	0	0	0	0			140	0.0388889	22	0	127	149			140	0.0388889	0	0	103	103			140	0.0388889	0	0	50	50
150	0.0416667	225	0	1275	1500			150	0.0416667	225	0	1275	1500			150	0.0416667	0	0	0	0			150	0.0416667	22	0	128	150			150	0.0416667	0	0	104	104			150	0.0416667	0	0	50	50
160	0.0444444	225	0	1275	1500			160	0.0444444	225	0	1275	1500			160	0.0444444	0	0	0	0			160	0.0444444	22	0	129	151			160	0.0444444	0	0	105	105			160	0.0444444	0	0	50	50
170	0.0472222	225	0	1275	1500			170	0.0472222	225	0	1275	1500			170	0.0472222	0	0	0	0			170	0.0472222	22	0	129	151			170	0.0472222	0	0	105	105			170	0.0472222	0	0	51	51
180	0.05	225	0	1275	1500			180	0.05	225	0	1275	1500			180	0.05	0	0	0	0			180	0.05	23	0	130	153			180	0.05	0	0	106	106			180	0.05	0	0	51	51
190	0.0527778	225	0	1275	1500			190	0.0527778	225	0	1275	1500			190	0.0527778	0	0	0	0			190	0.0527778	23	0	131	154			190	0.0527778	0	0	107	107			190	0.0527778	0	0	51	51
200	0.0555556	225	0	1275	1500			200	0.0555556	225	0	1275	1500			200	0.0555556	0	0	0	0			200	0.0555556	23	0	131	154			200	0.0555556	0	0	107	107			200	0.0555556	0	0	52	52
210	0.0583333	225	0	1275	1500			210	0.0583333	225	0	1275	1500			210	0.0583333	0	0	0	0			210	0.0583333	23	0	132	155			210	0.0583333	0	0	108	108			210	0.0583333	0	0	52	52
220	0.0611111	225	0	1275	1500			220	0.0611111	225	0	1275	1500			220	0.0611111	0	0	0	0			220	0.0611111	23	0	133	156			220	0.0611111	0	0	108	108			220	0.0611111	0	0	52	52
230	0.0638889	225	0	1275	1500			230	0.0638889	225	0	1275	1500			230	0.0638889	0	0	0	0			230	0.0638889	23	0	133	156			230	0.0638889	0	0	109	109			230	0.0638889	0	0	53	53
240	0.0666667	225	0	1275	1500			240	0.0666667	225	0	1275	1500			240	0.0666667	0	0	0	0			240	0.0666667	23	0	134	157			240	0.0666667	0	0	110	110			240	0.0666667	0	0	53	53
250	0.0694444	225	0	1275	1500			250	0.0694444	225	0	1275	1500			250	0.0694444	0	0	0	0			250	0.0694444	23	0	135	158			250	0.0694444	0	0	110	110			250	0.0694444	0	0	53	53
260	0.0722222	225	0	1275	1500			260	0.0722222	225	0	1275	1500			260	0.0722222	0	0	0	0			260	0.0722222	23	0	135	158			260	0.0722222	0	0	111	111			260	0.0722222	0	0	54	54
270	0.075	225	0	1275	1500			270	0.075	225	0	1275	1500			270	0.075	0	0	0	0			270	0.075	24	0	136	160			270	0.075	0	0	111	111			270	0.075	0	0	54	54
280	0.0777778	225	0	1275	1500			280	0.0777778	225	0	1275	1500			280	0.0777778	0	0	0	0			280	0.0777778	24	0	137	161			280	0.0777778	0	0	112	112			280	0.0777778	0	0	54	54
290	0.0805556	225	0	1275	1500			290	0.0805556	225	0	1275	1500			290	0.0805556	0	0	0	0			290	0.0805556	24	0	137	161			290	0.0805556	0	0	113	113			290	0.0805556	0	0	55	55
300	0.0833333	225	0	1275	1500			300	0.0833333	225	0	1275	1500			300	0.0833333	0	0	0	0			300	0.0833333	24	0	138	162			300	0.0833333	0	0	113	113			300	0.0833333	0	0	55	55
310	0.0861111	225	0	1275	1500			310	0.0861111	225	0	1275	1500			310	0.0861111	0	0	0	0			310	0.0861111	24	0	139	163			310	0.0861111	0	0	114	114			310	0.0861111	0	0	55	55
320	0.0888889	225	0	1275	1500			320	0.0888889	225	0	1275	1500			320	0.0888889	0	0	0	0			320	0.0888889	24	0	139	163			320	0.0888889	0	0	115	115			320	0.0888889	0	0	56	56
330	0.0916667	225	0	1275	1500			330	0.0916667	225	0	1275	1500			330	0.0916667	0	0	0	0			330	0.0916667	24	0	140	164			330	0.0916667	0	0	115	115			330	0.0916667	0	0	56	56
340	0.0944444	225	0	1275	1500			340	0.0944444	225	0	1275	1500			340	0.0944444	0	0	0	0			340	0.0944444	24	0	141	165			340	0.0944444	0	0	116	116			340	0.0944444	0	0	56	56
350	0.0972222	225	0	1275	1500			350	0.0972222	225	0	1275	1500			350	0.0972222	0	0	0	0			350	0.0972222	24	0	141	165			350	0.0972222	0	0	116	116			350	0.0972222	0	0	57	57
360	0.1	225	0	1275	1500			360	0.1	225	0	1275	1500			360	0.1	0	0	0	0			360	0.1	25	0	142	167			360	0.1	0	0	117	117			360	0.1	0	0	57	57
370	0.102778	225	0	1275	1500			370	0.102778	225	0	1275	1500			370	0.102778	0	0	0	0			370	0.102778	25	0	143	168			370	0.102778	0	0	118	118			370	0.102778	0	0	57	57
380	0.105556	225	0	1275	1500			380	0.105556	225	0	1275	1500			380	0.105556	0	0	0	0			380	0.105556	25	0	143	168			380	0.105556	0	0	118	118			380	0.105556	0	0	58	58
390	0.108333	225	0	1275	1500			390	0.108333	225	0	1275	1500			390	0.108333	0	0	0	0			390	0.108333	25	0	144	169			390	0.108333	0	0	119	119			390	0.108333	0	0	58	58
400	0.111111	225	0	1275	1500			400	0.111111	225	0	1275	1500			400	0.111111	0	0	0	0			400	0.111111	25	0	145	170			400	0.111111	0	0	120	120			400	0.111111	0	0	58	58
410	0.113889	225	0	1275	1500			410	0.113889	225	0	1275	1500			410	0.113889	0	0	0	0			410	0.113889	25	0	145	170			410	0.113889	0	0	120	120			410	0.113889	0	0	59	59
420	0.116667	225	0	1275	1500			420	0.116667	225	0	1275	1500			420	0.116667	0	0	0	0			420	0.116667	25	0	146	171			420	0.116667	0	0	121	121			420	0.116667	0	0	59	59
430	0.119444	225	0	1275	1500			430	0.119444	225	0	1275	1500			430	0.119444	0	0	0	0			430	0.119444	25	0	147	172			430	0.119444	0	0	122	122			430	0.119444	0	0	59	59
440	0.122222	225	0	1275	1500			440	0.122222	225	0	1275	1500			440	0.122222	0	0	0	0			440	0.122222	25	0	147	172			440	0.122222	0	0	122	122			440	0.122222	0	0	60	60
450	0.125	225	0	1275	1500			450	0.125	225	0	1275	1500			450	0.125	0	0	0	0			450	0.125	26	0	148	174			450	0.125	0	0	123	123			450	0.125	0	0	60	60
460	0.127778	225	0	1275	1500			460	0.127778	225	0	1275	1500			460	0.127778	0	0	0	0			460	0.127778	26	0	149	175			460	0.127778	0	0	123	123			460	0.127778	0	0	60	60
470	0.130556	225	0	1275	1500			470	0.130556	225	0	1275	1500			470	0.130556	0	0	0	0			470	0.130556	26	0	149	175			470	0.130556	0	0	124	124			470	0.130556	0	0	61	61
480	0.133333	225	0	1275	1500			480	0.133333	225	0	1275	1500			480	0.133333	0	0	0	0			480	0.133333	26	0	150	176			480	0.133333	0	0	125	125			480	0.133333	0	0	61	61
490	0.136111	225	0	1275	1500			490	0.136111	225	0	1275	1500			490	0.136111	0	0	0	0			490	0.136111	26	0	151	177			490	0.136111	0	0	125	125			490	0.136111	0	0	62	62
500	0.138889	225	0	1275	1500			500	0.138889	225	0	1275	1500			500	0.138889	0	0	0	0			500	0.138889	26	0	151	177			500	0.138889	0	0	126	126			500	0.138889	0	0	62	62
510	0.141667	225	0	1275	1500			510	0.141667	225	0	1275	1500			510	0.141667	0	0	0	0			510	0.141667	26	0	152	178			510	0.141667	0	0	127	127			510	0.141667	0	0	62	62
520	0.144444	225	0	1275	1500			520	0.144444	225	0	1275	1500			520	0.144444	0	0	0	0			520	0.144444	26	0	153	179			520	0.144444	0	0	127	127			520	0.144444	0	0	63	63
530	0.147222	225	0	1275	1500			530	0.147222	225	0	1275	1500			530	0.147222	0	0	0	0			530	0.147222	26	0	153	179			530	0.147222	0	0	128	128			530	0.147222	0	0	63	63
540	0.15	225	0	1275	1500			540	0.15	225	0	1275	1500			540	0.15	0	0	0	0			540	0.15	27	0	154	181			540	0.15	0	0	128	128			540	0.15	0	0	63	63
550	0.152778	225	0	1275	1500			550	0.152778	225	0	1275	1500			550	0.152778	0	0	0	0			550	0.152778	27	0	155	182			550	0.152778	0	0	129	129			550	0.152778	0	0	64	64
560	0.155556	225	0	1275	1500			560	0.155556	225	0	1275	1500			560	0.155556	0	0	0	0			560	0.155556	27	0	155	182			560	0.155556	0	0	130	130			560	0.155556	0	0	64	64
570	0.158333	225	0	1275	1500			570	0.158333	225	0	1275	1500			570	0.158333	0	0	0	0			570	0.158333	27	0	156	183			570	0.158333	0	0	130	130			570	0.158333	0	0	64	64
580	0.161111	225	0	1275	1500			580	0.161111	225	0	1275	1500			580	0.161111	0	0	0	0			580	0.161111	27	0	157	184			580	0.161111	0	0	131	131			580	0.161111	0	0	65	65
590	0.163889	225	0	1275	1500			590	0.163889	225	0	1275	1500			590	0.163889	0	0	0	0			590	0.163889	27	0	157	184			590	0.163889	0	0	132	132			590	0.163889	0	0	65	65
600	0.166667	225	0	1275	1500			600	0.166667	225	0	1275	1500			600	0.166667	0	0	0	0			600	0.166667	27	0	158	185			600	0.166667	0	0	132	132			600	0.166667	0	0	65	65
610	0.169444	225	0	1275	1500			610	0.169444	225	0	1275	1500			610	0.169444	0	0	0	0			610	0.169444	27	0	159	186			610	0.169444	0	0	133	133			610	0.169444	0	0	66	66
620	0.172222	225	0	1275	1500			620	0.172222	225	0	1275	1500			620	0.172222	0	0	0	0			620	0.172222	27	0	159	186			620	0.172222	0	0	133	133			620	0.172222	0	0	66	66
630	0.175	225	0	1275	1500			630	0.175	225	0	1275	1500			630	0.175	0	0	0	0			630	0.175	28	0	160	188			630	0.175	0	0	134	134			630	0.175	0	0	66	66
640	0.177778	225	0	1275	1500			640	0.177778	225	0	1275	1500			640	0.177778	0	0	0	0			640	0.177778	28	0	161	189			640	0.177778	0	0	135	135			640	0.177778	0	0	67	67
650	0.180556	225	0	1275	1500			650	0.180556	225	0	1275	1500			650	0.180556	0	0	0	0			650	0.180556	28	0	161	189			650	0.180556	0	0	135	135			650	0.180556	0	0	67	67
660	0.183333	225	0	1275	1500			660	0.183333	225	0	1275	1500			660	0.183333	0	0	0	0			660	0.183333	28	0	162	190			660	0.183333	0	0	136	136			660	0.183333	0	0	67	67
670	0.186111	225	0	1275	1500			670	0.186111	225	0	1275	1500			670	0.186111	0	0	20	20			670	0.186111	28	0	163	191			670	0.186111	20	0	137	157			670	0.186111	0	0	68	68
680	0.188889	225	0	1275	1500			680	0.188889	225	0	1275	1500			680	0.188889	0	0	20	20			680	0.188889	28	0	163	191			680	0.188889	20	0	137	157			680	0.188889	0	0	68	68
690	0.191667	225	0	1275	1500			690	0.191667	225	0	1275	1500			690	0.191667	0	0	20	20			690	0.191667	28	0	164	192			690	0.191667	20	0	138	158			690	0.191667	0	0	68	68
700	0.194444	225	0	1275	1500			700	0.194444	225	0	1275	1500			700	0.194444	0	0	21	21			700	0.194444	28	0	165	193			700	0.194444	21	0	138	159			700	0.194444	0	0	69	69
710	0.197222	225	0	1275	1500			710	0.197222	225	0	1275	1500			710	0.197222	0	0	21	21			710	0.197222	28	0	165	193			710	0.197222	21	0	139	160			710	0.197222	0	0	69	69
720	0.2	225	0	1275	1500			720	0.2	225	0	1275	1500			720	0.2	0	0	21	21			720	0.2	28	0	166	194			720	0.2	21	0	140	161			720	0.2	0	0	70	70
730	0.202778	225	0	1275	1500			730	0.202778	225	0	1275	1500			730	0.202778	0	0	22	22			730	0.202778	29	0	167	196			730	0.202778	22	0	140	162			730	0.202778	0	0	70	70
740	0.205556	225	0	1275	1500			740	0.205556	225	0	1275	1500			740	0.205556	0	0	22	22			740	0.205556	29	0	167	196			740	0.205556	22	0	141	163			740	0.205556	0	0	70	70
750	0.208333	225	0	1275	1500			750	0.208333	225	0	1275	1500			750	0.208333	0	0	22	22			750	0.208333	29	0	168	197			750	0.208333	22	0	142	164			750	0.208333	0	0	71	71
760	0.211111	225	0	1275	1500			760	0.211111	225	0	1275	1500			760	0.211111	0	0	22	22			760	0.211111	29	0	169	198			760	0.211111	22	0	142	164			760	0.211111	0	0	71	71
770	0.213889	225	0	1275	1500			770	0.213889	225	0	1275	1500			770	0.213889	0	0	23	23			770	0.213889	29	0	169	198			770	0.213889	23	0	143	166			770	0.213889	0	0	71	71
780	0.216667	225	0	1275	1500			780	0.216667	225	0	1275	1500			780	0.216667	0	0	23	23			780	0.216667	29	0	170	199			780	0.216667	23	0	144	167			780	0.216667	0	0	72	72
790	0.219444	225	0	1275	1500			790	0.219444	225	0	1275	1500			790	0.219444	0	0	23	23			790	0.219444	29	0	171	200			790	0.219444	23	0	144	167			790	0.219444	0	0	72	72
800	0.222222	225	0	1275	1500			800	0.222222	225	0	1275	1500			800	0.222222	0	0	24	24			800	0.222222	29	0	171	200			800	0.222222	24	0	145	169			800	0.222222	0	0	72	72
810	0.225	225	0	1275	1500			810	0.225	225	0	1275	1500			810	0.225	0	0	24	24			810	0.225	30	0	172	202			810	0.225	24	0	145	169			810	0.225	0	0	73	73
820	0.227778	225	0	1275	1500			820	0.227778	225	0	1275	1500			820	0.227778	0	0	24	24			820	0.227778	30	0	173	203			820	0.227778	24	0	146	170			820	0.227778	0	0	73	73
830	0.230556	225	0	1275	1500			830	0.230556	225	0	1275	1500			830	0.230556	0	0	25	25			830	0.230556	30	0	173	203			830	0.230556	25	0	147	172			830	0.230556	0	0	73	73
840	0.233333	225	0	1275	1500			840	0.233333	225	0	1275	1500			840	0.233333	0	0	25	25			840	0.233333	30	0	174	204			840	0.233333	25	0	147	172			840	0.233333	0	0	74	74
850	0.236111	225	0	1275	1500			850	0.236111	225	0	1275	1500			850	0.236111	0	0	25	25			850	0.236111	30	0	175	205			850	0.236111	25	0	148	173			850	0.236111	0	0	74	74
860	0.238889	225	0	1275	1500			860	0.238889	225	0	1275	1500			860	0.238889	0	0	26	26			860	0.238889	30	0	175	205			860	0.238889	26	0	149	175			860	0.238889	0	0	74	74
870	0.241667	225	0	1275	1500			870	0.241667	225	0	1275	1500			870	0.241667	0	0	26	26			870	0.241667	30	0	176	206			870	0.241667	26	0	149	175			870	0.241667	0	0	75	75
880	0.244444	225	0	1275	1500			880	0.244444	225	0	1275	1500			880	0.244444	0	0	26	26			880	0.244444	30	0	177	207			880	0.244444	26	0	150	176			880	0.244444	0	0	75	75
890	0.247222	225	0	1275	1500			890	0.247222	225	0	1275	1500			890	0.247222	0	0	27	27			890	0.247222	31	0	178	209			890	0.247222	27	0	151	178			890	0.247222	0	0	76	76
900	0.25	225	0	1275	1500			900	0.25	225	0	1275	1500			900	0.25	0	0	27	27			900	0.25	31	0	178	209			900	0.25	27	0	151	178			900	0.25	0	0	76	76
910	0.252778	225	0	1275	1500			910	0.252778	225	0	1275	1500			910	0.252778	0	0	27	27			910	0.252778	31	0	179	210			910	0.252778	27	0	152	179			910	0.252778	0	0	76	76
920	0.255556	225	0	1275	1500			920	0.255556	225	0	1275	1500			920	0.255556	0	0	27	27			920	0.255556	31	0	179	210			920	0.255556	27	0	152	179			920	0.255556	0	0	77	77
930	0.258333	225	0	1275	1500			930	0.258333	225	0	1275	1500			930	0.258333	0	0	27	27			930	0.258333	31	0	180	211			930	0.258333	27	0	153	180			930	0.258333	0	0	77	77
940	0.261111	225	0	1275	1500			940	0.261111	225	0	1275	1500			940	0.261111	0	0	27	27			940	0.261111	31	0	181	212			940	0.261111	27	0	154	181			940	0.261111	0	0	77	77
950	0.263889	225	0	1275	1500			950	0.263889	225	0	1275	1500			950	0.263889	0	0	27	27			950	0.263889	31	0	181	212			950	0.263889	27	0	154	181			950	0.263889	0	0	78	78
960	0.266667	225	0	1275	1500			960	0.266667	225	0	1275	1500			960	0.266667	0	0	27	27			960	0.266667	31	0	182	213			960	0.266667	27	0	155	182			960	0.266667	0	0	78	78
970	0.269444	225	0	1275	1500			970	0.269444	225	0	1275	1500			970	0.269444	0	0	27	27			970	0.269444	31	0	183	214			970	0.269444	27	0	155	182			970	0.269444	0	0	78	78
980	0.272222	225	0	1275	1500			980	0.272222	225	0	1275	1500			980	0.272222	0	0	27	27			980	0.272222	32	0	183	215			980	0.272222	27	0	156	183			980	0.272222	0	0	79	79
990	0.275	225	0	1275	1500			990	0.275	225	0	1275	1500			990	0.275	0	0	27	27			990	0.275	32	0	184	216			990	0.275	28	0	157	185			990	0.275	0	0	79	79
1000	0.277778	225	0	1275	1500			1000	0.277778	225	0	1275	1500			1000	0.277778	0	0	27	27			1000	0.277778	32	0	185	217			1000	0.277778	28	0	157	185			1000	0.277778	0	0	79	79
1010	0.280556	225	0	1275	1500			1010	0.280556	225	0	1275	1500			1010	0.280556	0	0	27	27			1010	0.280556	32	0	185	217			1010	0.280556	28	0	158	186			1010	0.280556	0	0	80	80
1020	0.283333	225	0	1275	1500			1020	0.283333	225	0	1275	1500			1020	0.283333	0	0	27	27			1020	0.283333	32	0	186	218			1020	0.283333	28	0	159	187			1020	0.283333	0	0	80	80
1030	0.286111	225	0	1275	1500			1030	0.286111	225	0	1275	1500			1030	0.286111	0	0	27	27			1030	0.286111	32	0	187	219			1030	0.286111	28	0	159	187			1030	0.286111	0	0	80	80
1040	0.288889	225	0	1275	1500			1040	0.288889	225	0	1275	1500			1040	0.288889	0	0	28	28			1040	0.288889	32	0	187	219			1040	0.288889	28	0	160	188			1040	0.288889	0	0	81	81
1050	0.291667	225	0	1275	1500			1050	0.291667	225	0	1275	1500			1050	0.291667	0	0	28	28			1050	0.291667	32	0	188	220			1050	0.291667	28	0	160	188			1050	0.291667	0	0	81	81
1060	0.294444	225	0	1275	1500			1060	0.294444	225	0	1275	1500			1060	0.294444	0	0	28	28			1060	0.294444	33	0	189	222			1060	0.294444	28	0	161	189			1060	0.294444	0	0	81	81
1070	0.297222	225	0	1275	1500			1070	0.297222	225	0	1275	1500			1070	0.297222	0	0	28	28			1070	0.297222	33	0	189	222			1070	0.297222	28	0	162	190			1070	0.297222	0	0	82	82
1080	0.3	225	0	1275	1500			1080	0.3	225	0	1275	1500			1080	0.3	0	0	28	28			1080	0.3	33	0	190	223			1080	0.3	29	0	162	191			1080	0.3	0	0	82	82
1090	0.302778	225	0	1275	1500			1090	0.302778	225	0	1275	1500			1090	0.302778	0	0	28	28			1090	0.302778	33	0	191	224			1090	0.302778	29	0	163	192			1090	0.302778	0	0	83	83
1100	0.305556	225	0	1275	1500			1100	0.305556	225	0	1275	1500			1100	0.305556	0	0	28	28			1100	0.305556	33	0	191	224			1100	0.305556	29	0	164	193			1100	0.305556	0	0	83	83
1110	0.308333	225	0	1275	1500			1110	0.308333	225	0	1275	1500			1110	0.308333	0	0	28	28			1110	0.308333	33	0	192	225			1110	0.308333	29	0	164	193			1110	0.308333	0	0	83	83
1120	0.311111	225	0	1275	1500			1120	0.311111	225	0	1275	1500			1120	0.311111	0	0	28	28			1120	0.311111	33	0	193	226			1120	0.311111	29	0	165	194			1120	0.311111	0	0	84	84
1130	0.313889	225	0	1275	1500			1130	0.313889	225	0	1275	1500			1130	0.313889	0	0	28	28			1130	0.313889	33	0	193	226			1130	0.313889	29	0	165	194			1130	0.313889	0	0	84	84
1140	0.316667	225	0	1275	1500			1140	0.316667	225	0	1275	1500			1140	0.316667	0	0	28	28			1140	0.316667	34	0	194	228			1140	0.316667	29	0	166	195			1140	0.316667	0	0	84	84
1150	0.319444	225	0	1275	1500			1150	0.319444	225	0	1275	1500			1150	0.319444	0	0	28	28			1150	0.319444	34	0	195	229			1150	0.319444	29	0	167	196			1150	0.319444	0	0	85	85
1160	0.322222	225	0	1275	1500			1160	0.322222	225	0	1275	1500			1160	0.322222	0	0	28	28			1160	0.322222	34	0	195	229			1160	0.322222	29	0	167	196			1160	0.322222	0	0	85	85
1170	0.325	225	0	1275	1500			1170	0.325	225	0	1275	1500			1170	0.325	0	0	29	29			1170	0.325	34	0	196	230			1170	0.325	30	0	168	198			1170	0.325	0	0	85	85
1180	0.327778	225	0	1275	1500			1180	0.327778	225	0	1275	1500			1180	0.327778	0	0	29	29			1180	0.327778	34	0	197	231			1180	0.327778	30	0	168	198			1180	0.327778	0	0	86	86
1190	0.330556	225	0	1275	1500			1190	0.330556	225	0	1275	1500			1190	0.330556	0	0	29	29			1190	0.330556	34	0	197	231			1190	0.330556	30	0	169	199			1190	0.330556	0	0	86	86
1200	0.333333	225	0	1275	1500			1200	0.333333	225	0	1275	1500			1200	0.333333	0	0	29	29			1200	0.333333	34	0	198	232			1200	0.333333	30	0	170	200			1200	0.333333	0	0	86	86
1210	0.336111	225	0	1275	1500			1210	0.336111	225	0	1275	1500			1210	0.336111	0	0	29	29			1210	0.336111	34	0	199	233			1210	0.336111	30	0	170	200			1210	0.336111	0	0	87	87
1220	0.338889	225	0	1275	1500			1220	0.338889	225	0	1275	1500			1220	0.338889	0	0	29	29			1220	0.338889	34	0	199	233			1220	0.338889	30	0	171	201			1220	0.338889	0	0	87	87
1230	0.341667	225	0	1275	1500			1230	0.341667	225	0	1275	1500			1230	0.341667	0	0	29	29			1230	0.341667	35	0	200	235			1230	0.341667	30	0	172	202			1230	0.341667	0	0	87	87
1240	0.344444	225	0	1275	1500			1240	0.344444	225	0	1275	1500			1240	0.344444	0	0	29	29			1240	0.344444	35	0	201	236			1240	0.344444	30	0	172	202			1240	0.344444	0	0	88	88
1250	0.347222	225	0	1275	1500			1250	0.347222	225	0	1275	1500			1250	0.347222	0	0	29	29			1250	0.347222	35	0	201	236			1250	0.347222	30	0	173	203			1250	0.347222	0	0	88	88
1260	0.35	225	0	1275	1500			1260	0.35	225	0	1275	1500			1260	0.35	0	0	29	29			1260	0.35	35	0	202	237			1260	0.35	31	0	173	204			1260	0.35	0	0	88	88
1270	0.352778	225	0	1275	1500			1270	0.352778	225	0	1275	1500			1270	0.352778	0	0	29	29			1270	0.352778	35	0	203	238			1270	0.352778	31	0	174	205			1270	0.352778	0	0	89	89
1280	0.355556	225	0	1275	1500			1280	0.355556	225	0	1275	1500			1280	0.355556	0	0	29	29			1280	0.355556	35	0	203	238			1280	0.355556	31	0	175	206			1280	0.355556	0	0	89	89
1290	0.358333	225	0	1275	1500			1290	0.358333	225	0	1275	1500			1290	0.358333	0	0	29	29			1290	0.358333	35	0	204	239			1290	0.358333	31	0	175	206			1290	0.358333	0	0	90	90
1300	0.361111	225	0	1275	1500			1300	0.361111	225	0	1275	1500			1300	0.361111	0	0	30	30			1300	0.361111	35	0	205	240			1300	0.361111	31	0	176	207			1300	0.361111	0	0	90	90
1310	0.363889	225	0	1275	1500			1310	0.363889	225	0	1275	1500			1310	0.363889	0	0	30	30			1310	0.363889	36	0	205	241			1310	0.363889	31	0	176	207			1310	0.363889	0	0	90	90
1320	0.366667	225	0	1275	1500			1320	0.366667	225	0	1275	1500			1320	0.366667	0	0	30	30			1320	0.366667	36	0	206	242			1320	0.366667	31	0	177	208			1320	0.366667	0	0	91	91
1330	0.369444	225	0	1275	1500			1330	0.369444	225	0	1275	1500			1330	0.369444	0	0	30	30			1330	0.369444	36	0	207	243			1330	0.369444	31	0	178	209			1330	0.369444	0	0	91	91
1340	0.372222	225	0	1275	1500			1340	0.372222	225	0	1275	1500			1340	0.372222	0	0	30	30			1340	0.372222	36	0	207	243			1340	0.372222	31	0	178	209			1340	0.372222	0	0	91	91
1350	0.375	225	0	1275	1500			1350	0.375	225	0	1275	1500			1350	0.375	0	0	30	30			1350	0.375	36	0	208	244			1350	0.375	32	0	179	211			1350	0.375	0	0	92	92
1360	0.377778	225	0	1275	1500			1360	0.377778	225	0	1275	1500			1360	0.377778	0	0	30	30			1360	0.377778	36	0	209	245			1360	0.377778	32	0	180	212			1360	0.377778	0	0	92	92
1370	0.380556	225	0	1275	1500			1370	0.380556	225	0	1275	1500			1370	0.380556	0	0	30	30			1370	0.380556	36	0	209	245			1370	0.380556	32	0	180	212			1370	0.380556	0	0	92	92
1380	0.383333	225	0	1275	1500			1380	0.383333	225	0	1275	1500			1380	0.383333	0	0	30	30			1380	0.383333	36	0	210	246			1380	0.383333	32	0	181	213			1380	0.383333	0	0	93	93
1390	0.386111	225	0	1275	1500			1390	0.386111	225	0	1275	1500			1390	0.386111	0	0	30	30			1390	0.386111	36	0	211	247			1390	0.386111	32	0	181	213			1390	0.386111	0	0	93	93
1400	0.388889	225	0	1275	1500			1400	0.388889	225	0	1275	1500			1400	0.388889	0	0	30	30			1400	0.388889	37	0	211	248			1400	0.388889	32	0	182	214			1400	0.388889	0	0	93	93
1410	0.391667	225	0	1275	1500			1410	0.391667	225	0	1275	1500			1410	0.391667	0	0	30	30			1410	0.391667	37	0	212	249			1410	0.391667	32	0	183	215			1410	0.391667	0	0	94	94
1420	0.394444	225	0	1275	1500			1420	0.394444	225	0	1275	1500			1420	0.394444	0	0	31	31			1420	0.394444	37	0	213	250			1420	0.394444	32	0	183	215			1420	0.394444	0	0	94	94
1430	0.397222	225	0	1275	1500			1430	0.397222	225	0	1275	1500			1430	0.397222	0	0	31	31			1430	0.397222	37	0	213	250			1430	0.397222	32	0	184	216			1430	0.397222	0	0	95	95
1440	0.4	225	0	1275	1500			1440	0.4	225	0	1275	1500			1440	0.4	0	0	31	31			1440	0.4	37	0	214	251			1440	0.4	33	0	185	218			1440	0.4	0	0	95	95
1450	0.402778	225	0	1275	1500			1450	0.402778	225	0	1275	1500			1450	0.402778	0	0	31	31			1450	0.402778	37	0	215	252			1450	0.402778	33	0	185	218			1450	0.402778	0	0	95	95
1460	0.405556	225	0	1275	1500			1460	0.405556	225	0	1275	1500			1460	0.405556	0	0	31	31			1460	0.405556	37	0	215	252			1460	0.405556	33	0	186	219			1460	0.405556	0	0	96	96
1470	0.408333	225	0	1275	1500			1470	0.408333	225	0	1275	1500			1470	0.408333	0	0	31	31			1470	0.408333	37	0	216	253			1470	0.408333	33	0	186	219			1470	0.408333	0	0	96	96
1480	0.411111	225	0	1275	1500			1480	0.411111	225	0	1275	1500			1480	0.411111	0	0	31	31			1480	0.411111	38	0	217	255			1480	0.411111	33	0	187	220			1480	0.411111	0	0	96	96
1490	0.413889	225	0	1275	1500			1490	0.413889	225	0	1275	1500			1490	0.413889	0	0	31	31			1490	0.413889	38	0	217	255			1490	0.413889	33	0	188	221			1490	0.413889	0	0	97	97
1500	0.416667	225	0	1275	1500			1500	0.416667	225	0	1275	1500			1500	0.416667	0	0	31	31			1500	0.416667	38	0	218	256			1500	0.416667	33	0	188	221			1500	0.416667	0	0	97	97
1510	0.419444	225	0	1275	1500			1510	0.419444	225	0	1275	1500			1510	0.419444	0	0	31	31			1510	0.419444	38	0	219	257			1510	0.419444	33	0	189	222			1510	0.419444	0	0	97	97
1520	0.422222	225	0	1275	1500			1520	0.422222	225	0	1275	1500			1520	0.422222	0	0	31	31			1520	0.422222	38	0	219	257			1520	0.422222	33	0	189	222			1520	0.422222	0	0	98	98
1530	0.425	225	0	1275	1500			1530	0.425	225	0	1275	1500			1530	0.425	0	0	31	31			1530	0.425	38	0	220	258			1530	0.425	34	0	190	224			1530	0.425	0	0	98	98
1540	0.427778	225	0	1275	1500			1540	0.427778	225	0	1275	1500			1540	0.427778	0	0	31	31			1540	0.427778	38	0	221	259			1540	0.427778	34	0	191	225			1540	0.427778	0	0	99	99
1550	0.430556	225	0	1275	1500			1550	0.430556	225	0	1275	1500			1550	0.430556	0	0	32	32			1550	0.430556	38	0	221	259			1550	0.430556	34	0	191	225			1550	0.430556	0	0	99	99
1560	0.433333	225	0	1275	1500			1560	0.433333	225	0	1275	1500			1560	0.433333	0	0	32	32			1560	0.433333	39	0	222	261			1560	0.433333	34	0	192	226			1560	0.433333	0	0	99	99
1570	0.436111	225	0	1275	1500			1570	0.436111	225	0	1275	1500			1570	0.436111	0	0	32	32			1570	0.436111	39	0	223	262			1570	0.436111	34	0	193	227			1570	0.436111	0	0	100	100
1580	0.438889	225	0	1275	1500			1580	0.438889	225	0	1275	1500			1580	0.438889	0	0	32	32			1580	0.438889	39	0	223	262			1580	0.438889	34	0	193	227			1580	0.438889	0	0	100	100
1590	0.441667	225	0	1275	1500			1590	0.441667	225	0	1275	1500			1590	0.441667	0	0	32	32			1590	0.441667	39	0	224	263			1590	0.441667	34	0	194	228			1590	0.441667	0	0	100	100
1600	0.444444	225	0	1275	1500			1600	0.444444	225	0	1275	1500			1600	0.444444	0	0	32	32			1600	0.444444	39	0	225	264			1600	0.444444	34	0	195	229			1600	0.444444	0	0	101	101
1610	0.447222	225	0	1275	1500			1610	0.447222	225	0	1275	1500			1610	0.447222	0	0	32	32			1610	0.447222	39	0	225	264			1610	0.447222	34	0	195	229			1610	0.447222	0	0	101	101
1620	0.45	225	0	1275	1500			1620	0.45	225	0	1275	1500			1620	0.45	0	0	32	32			1620	0.45	39	0	226	265			1620	0.45	35	0	196	231			1620	0.45	0	0	101	101
1630	0.452778	225	0	1275	1500			1630	0.452778	225	0	1275	1500			1630	0.452778	0	0	32	32			1630	0.452778	39	0	227	266			1630	0.452778	35	0	196	231			1630	0.452778	0	0	102	102
1640	0.455556	225	0	1275	1500			1640	0.455556	225	0	1275	1500			1640	0.455556	0	0	32	32			1640	0.455556	40	0	227	267			1640	0.455556	35	0	197	232			1640	0.455556	0	0	102	102
1650	0.458333	225	0	1275	1500			1650	0.458333	225	0	1275	1500			1650	0.458333	0	0	32	32			1650	0.458333	40	0	228	268			1650	0.458333	35	0	198	233			1650	0.458333	0	0	102	102
1660	0.461111	225	0	1275	1500			1660	0.461111	225	0	1275	1500			1660	0.461111	0	0	32	32			1660	0.461111	40	0	229	269			1660	0.461111	35	0	198	233			1660	0.461111	0	0	103	103
1670	0.463889	225	0	1275	1500			1670	0.463889	225	0	1275	1500			1670	0.463889	0	0	33	33			1670	0.463889	40	0	229	269			1670	0.463889	35	0	199	234			1670	0.463889	0	0	103	103
1680	0.466667	225	0	1275	1500			1680	0.466667	225	0	1275	1500			1680	0.466667	0	0	33	33			1680	0.466667	40	0	230	270			1680	0.466667	35	0	200	235			1680	0.466667	0	0	104	104
1690	0.469444	225	0	1275	1500			1690	0.469444	225	0	1275	1500			1690	0.469444	0	0	33	33			1690	0.469444	40	0	231	271			1690	0.469444	35	0	200	235			1690	0.469444	0	0	104	104
1700	0.472222	225	0	1275	1500			1700	0.472222	225	0	1275	1500			1700	0.472222	0	0	33	33			1700	0.472222	40	0	231	271			1700	0.472222	35	0	201	236			1700	0.472222	0	0	104	104
1710	0.475	225	0	1275	1500			1710	0.475	225	0	1275	1500			1710	0.475	0	0	33	33			1710	0.475	40	0	232	272			1710	0.475	36	0	201	237			1710	0.475	0	0	105	105
1720	0.477778	225	0	1275	1500			1720	0.477778	225	0	1275	1500			1720	0.477778	0	0	33	33			1720	0.477778	41	0	233	274			1720	0.477778	36	0	202	238			1720	0.477778	0	0	105	105
1730	0.480556	225	0	1275	1500			1730	0.480556	225	0	1275	1500			1730	0.480556	0	0	33	33			1730	0.480556	41	0	233	274			1730	0.480556	36	0	203	239			1730	0.480556	0	0	105	105
1740	0.483333	225	0	1275	1500			1740	0.483333	225	0	1275	1500			1740	0.483333	0	0	33	33			1740	0.483333	41	0	234	275			1740	0.483333	36	0	203	239			1740	0.483333	0	0	106	106
1750	0.486111	225	0	1275	1500			1750	0.486111	225	0	1275	1500			1750	0.486111	0	0	33	33			1750	0.486111	41	0	235	276			1750	0.486111	36	0	204	240			1750	0.486111	0	0	106	106
1760	0.488889	225	0	1275	1500			1760	0.488889	225	0	1275	1500			1760	0.488889	0	0	33	33			1760	0.488889	41	0	235	276			1760	0.488889	36	0	205	241			1760	0.488889	0	0	106	106
1770	0.491667	225	0	1275	1500			1770	0.491667	225	0	1275	1500			1770	0.491667	0	0	33	33			1770	0.491667	41	0	236	277			1770	0.491667	36	0	205	241			1770	0.491667	0	0	107	107
1780	0.494444	225	0	1275	1500			1780	0.494444	225	0	1275	1500			1780	0.494444	0	0	33	33			1780	0.494444	41	0	237	278			1780	0.494444	36	0	206	242			1780	0.494444	0	0	107	107
1790	0.497222	225	0	1275	1500			1790	0.497222	225	0	1275	1500			1790	0.497222	0	0	34	34			1790	0.497222	42	0	238	280			1790	0.497222	37	0	207	244			1790	0.497222	0	0	108	108
1800	0.5	225	0	1275	1500			1800	0.5	225	0	1275	1500			1800	0.5	0	0	34	34			1800	0.5	42	0	238	280			1800	0.5	37	0	207	244			1800	0.5	0	0	108	108
1810	0.502778	225	0	1275	1500			1810	0.502778	225	0	1275	1500			1810	0.502778	0	0	34	34			1810	0.502778	42	0	239	281			1810	0.502778	37	0	208	245			1810	0.502778	0	0	108	108
1820	0.505556	225	0	1275	1500			1820	0.505556	225	0	1275	1500			1820	0.505556	0	0	34	34			1820	0.505556	42	0	239	281			1820	0.505556	37	0	208	245			1820	0.505556	0	0	109	109
1830	0.508333	225	0	1275	1500			1830	0.508333	225	0	1275	1500			1830	0.508333	0	0	34	34			1830	0.508333	42	0	240	282			1830	0.508333	37	0	209	246			1830	0.508333	0	0	109	109
1840	0.511111	225	0	1275	1500			1840	0.511111	225	0	1275	1500			1840	0.511111	0	0	34	34			1840	0.511111	42	0	241	283			1840	0.511111	37	0	210	247			1840	0.511111	0	0	109	109
1850	0.513889	225	0	1275	1500			1850	0.513889	225	0	1275	1500			1850	0.513889	0	0	34	34			1850	0.513889	42	0	241	283			1850	0.513889	37	0	210	247			1850	0.513889	0	0	110	110
1860	0.516667	225	0	1275	1500			1860	0.516667	225	0	1275	1500			1860	0.516667	0	0	34	34			1860	0.516667	42	0	242	284			1860	0.516667	37	0	211	248			1860	0.516667	0	0	110	110
1870	0.519444	225	0	1275	1500			1870	0.519444	225	0	1275	1500			1870	0.519444	0	0	34	34			1870	0.519444	42	0	243	285			1870	0.519444	37	0	211	248			1870	0.519444	0	0	110	110
1880	0.522222	225	0	1275	1500			1880	0.522222	225	0	1275	1500			1880	0.522222	0	0	34	34			1880	0.522222	43	0	243	286			1880	0.522222	37	0	212	249			1880	0.522222	0	0	111	111
1890	0.525	225	0	1275	1500			1890	0.525	225	0	1275	1500			1890	0.525	0	0	34	34			1890	0.525	43	0	244	287			1890	0.525	37	0	213	250			1890	0.525	0	0	111	111
1900	0.527778	225	0	1275	1500			1900	0.527778	225	0	1275	1500			1900	0.527778	0	0	34	34			1900	0.527778	43	0	245	288			1900	0.527778	38	0	213	251			1900	0.527778	0	0	111	111
1910	0.530556	225	0	1275	1500			1910	0.530556	225	0	1275	1500			1910	0.530556	0	0	34	34			1910	0.530556	43	0	245	288			1910	0.530556	38	0	214	252			1910	0.530556	0	0	112	112
1920	0.533333	225	0	1275	1500			1920	0.533333	225	0	1275	1500			1920	0.533333	0	0	35	35			1920	0.533333	43	0	246	289			1920	0.533333	38	0	214	252			1920	0.533333	0	0	112	112
1930	0.536111	225	0	1275	1500			1930	0.536111	225	0	1275	1500			1930	0.536111	0	0	35	35			1930	0.536111	43	0	247	290			1930	0.536111	38	0	215	253			1930	0.536111	0	0	112	112
1940	0.538889	225	0	1275	1500			1940	0.538889	225	0	1275	1500			1940	0.538889	0	0	35	35			1940	0.538889	43	0	247	290			1940	0.538889	38	0	216	254			1940	0.538889	0	0	113	113
1950	0.541667	225	0	1275	1500			1950	0.541667	225	0	1275	1500			1950	0.541667	0	0	35	35			1950	0.541667	43	0	248	291			1950	0.541667	38	0	216	254			1950	0.541667	0	0	113	113
1960	0.544444	225	0	1275	1500			1960	0.544444	225	0	1275	1500			1960	0.544444	0	0	35	35			1960	0.544444	44	0	249	293			1960	0.544444	38	0	217	255			1960	0.544444	0	0	113	113
1970	0.547222	225	0	1275	1500			1970	0.547222	225	0	1275	1500			1970	0.547222	0	0	35	35			1970	0.547222	44	0	249	293			1970	0.547222	38	0	218	256			1970	0.547222	0	0	114	114
1980	0.55	225	0	1275	1500			1980	0.55	225	0	1275	1500			1980	0.55	0	0	35	35			1980	0.55	44	0	250	294			1980	0.55	38	0	218	256			1980	0.55	0	0	114	114
1990	0.552778	225	0	1275	1500			1990	0.552778	225	0	1275	1500			1990	0.552778	0	0	35	35			1990	0.552778	44	0	251	295			1990	0.552778	38	0	219	257			1990	0.552778	0	0	114	114
2000	0.555556	225	0	1275	1500			2000	0.555556	225	0	1275	1500			2000	0.555556	0	0	35	35			2000	0.555556	44	0	251	295			2000	0.555556	39	0	219	258			2000	0.555556	0	0	115	115
2010	0.558333	225	0	1275	1500			2010	0.558333	225	0	1275	1500			2010	0.558333	0	0	35	35			2010	0.558333	44	0	252	296			2010	0.558333	39	0	220	259			2010	0.558333	0	0	115	115
2020	0.561111	225	0	1275	1500			2020	0.561111	225	0	1275	1500			2020	0.561111	0	0	35	35			2020	0.561111	44	0	253	297			2020	0.561111	39	0	221	260			2020	0.561111	0	0	116	116
2030	0.563889	225	0	1275	1500			2030	0.563889	225	0	1275	1500			2030	0.563889	0	0	36	36			2030	0.563889	44	0	253	297			2030	0.563889	39	0	221	260			2030	0.563889	0	0	116	116
2040	0.566667	225	0	1275	1500			2040	0.566667	225	0	1275	1500			2040	0.566667	0	0	36	36			2040	0.566667	44	0	254	298			2040	0.566667	39	0	222	261			2040	0.566667	0	0	116	116
2050	0.569444	225	0	1275	1500			2050	0.569444	225	0	1275	1500			2050	0.569444	0	0	36	36			2050	0.569444	45	0	255	300			2050	0.569444	39	0	223	262			2050	0.569444	0	0	117	117
2060	0.572222	225	0	1275	1500			2060	0.572222	225	0	1275	1500			2060	0.572222	0	0	36	36			2060	0.572222	45	0	255	300			2060	0.572222	39	0	223	262			2060	0.572222	0	0	117	117
2070	0.575	225	0	1275	1500			2070	0.575	225	0	1275	1500			2070	0.575	0	0	36	36			2070	0.575	45	0	256	301			2070	0.575	39	0	224	263			2070	0.575	0	0	117	117
2080	0.577778	225	0	1275	1500			2080	0.577778	225	0	1275	1500			2080	0.577778	0	0	36	36			2080	0.577778	45	0	257	302			2080	0.577778	39	0	224	263			2080	0.577778	0	0	118	118
2090	0.580556	225	0	1275	1500			2090	0.580556	225	0	1275	1500			2090	0.580556	0	0	36	36			2090	0.580556	45	0	257	302			2090	0.580556	39	0	225	264			2090	0.580556	0	0	118	118
2100	0.583333	225	0	1275	1500			2100	0.583333	225	0	1275	1500			2100	0.583333	0	0	36	36			2100	0.583333	45	0	258	303			2100	0.583333	40	0	226	266			2100	0.583333	0	0	118	118
2110	0.586111	225	0	1275	1500			2110	0.586111	225	0	1275	1500			2110	0.586111	0	0	36	36			2110	0.586111	45	0	259	304			2110	0.586111	40	0	226	266			2110	0.586111	0	0	119	119
2120	0.588889	225	0	1275	1500			2120	0.588889	225	0	1275	1500			2120	0.588889	0	0	36	36			2120	0.588889	45	0	259	304			2120	0.588889	40	0	227	267			2120	0.588889	0	0	119	119
2130	0.591667	225	0	1275	1500			2130	0.591667	225	0	1275	1500			2130	0.591667	0	0	36	36			2130	0.591667	46	0	260	306			2130	0.591667	40	0	228	268			2130	0.591667	0	0	119	119
2140	0.594444	225	0	1275	1500			2140	0.594444	225	0	1275	1500			2140	0.594444	0	0	37	37			2140	0.594444	46	0	261	307			2140	0.594444	40	0	228	268			2140	0.594444	0	0	120	120
2150	0.597222	225	0	1275	1500			2150	0.597222	225	0	1275	1500			2150	0.597222	0	0	37	37			2150	0.597222	46	0	261	307			2150	0.597222	40	0	229	269			2150	0.597222	0	0	120	120
2160	0.6	225	0	1275	1500			2160	0.6	225	0	1275	1500			2160	0.6	0	0	37	37			2160	0.6	46	0	262	308			2160	0.6	40	0	229	269			2160	0.6	0	0	120	120
2170	0.602778	225	0	1275	1500			2170	0.602778	225	0	1275	1500			2170	0.602778	0	0	37	37			2170	0.602778	46	0	263	309			2170	0.602778	40	0	230	270			2170	0.602778	0	0	121	121
2180	0.605556	225	0	1275	1500			2180	0.605556	225	0	1275	1500			2180	0.605556	0	0	37	37			2180	0.605556	46	0	263	309			2180	0.605556	40	0	231	271			2180	0.605556	0	0	121	121
2190	0.608333	225	0	1275	1500			2190	0.608333	225	0	1275	1500			2190	0.608333	0	0	37	37			2190	0.608333	46	0	264	310			2190	0.608333	40	0	231	271			2190	0.608333	0	0	122	122
2200	0.611111	225	0	1275	1500			2200	0.611111	225	0	1275	1500			2200	0.611111	0	0	37	37			2200	0.611111	46	0	265	311			2200	0.611111	41	0	232	273			2200	0.611111	0	0	122	122
2210	0.613889	225	0	1275	1500			2210	0.613889	225	0	1275	1500			2210	0.613889	0	0	37	37			2210	0.613889	47	0	265	312			2210	0.613889	41	0	232	273			2210	0.613889	0	0	122	122
2220	0.616667	225	0	1275	1500			2220	0.616667	225	0	1275	1500			2220	0.616667	0	0	37	37			2220	0.616667	47	0	266	313			2220	0.616667	41	0	233	274			2220	0.616667	0	0	123	123
2230	0.619444	225	0	1275	1500			2230	0.619444	225	0	1275	1500			2230	0.619444	0	0	37	37			2230	0.619444	47	0	267	314			2230	0.619444	41	0	234	275			2230	0.619444	0	0	123	123
2240	0.622222	225	0	1275	1500			2240	0.622222	225	0	1275	1500			2240	0.622222	0	0	37	37			2240	0.622222	47	0	267	314			2240	0.622222	41	0	234	275			2240	0.622222	0	0	123	123
2250	0.625	225	0	1275	1500			2250	0.625	225	0	1275	1500			2250	0.625	0	0	38	38			2250	0.625	47	0	268	315			2250	0.625	41	0	235	276			2250	0.625	0	0	124	124
2260	0.627778	225	0	1275	1500			2260	0.627778	225	0	1275	1500			2260	0.627778	0	0	38	38			2260	0.627778	47	0	269	316			2260	0.627778	41	0	236	277			2260	0.627778	0	0	124	124
2270	0.630556	225	0	1275	1500			2270	0.630556	225	0	1275	1500			2270	0.630556	0	0	38	38			2270	0.630556	47	0	269	316			2270	0.630556	41	0	236	277			2270	0.630556	0	0	124	124
2280	0.633333	225	0	1275	1500			2280	0.633333	225	0	1275	1500			2280	0.633333	0	0	38	38			2280	0.633333	47	0	270	317			2280	0.633333	41	0	237	278			2280	0.633333	0	0	125	125
2290	0.636111	225	0	1275	1500			2290	0.636111	225	0	1275	1500			2290	0.636111	0	0	38	38			2290	0.636111	47	0	271	318			2290	0.636111	41	0	237	278			2290	0.636111	0	0	125	125
2300	0.638889	225	0	1275	1500			2300	0.638889	225	0	1275	1500			2300	0.638889	0	0	38	38			2300	0.638889	48	0	271	319			2300	0.638889	42	0	238	280			2300	0.638889	0	0	125	125
2310	0.641667	225	0	1275	1500			2310	0.641667	225	0	1275	1500			2310	0.641667	0	0	38	38			2310	0.641667	48	0	272	320			2310	0.641667	42	0	239	281			2310	0.641667	0	0	126	126
2320	0.644444	225	0	1275	1500			2320	0.644444	225	0	1275	1500			2320	0.644444	0	0	38	38			2320	0.644444	48	0	273	321			2320	0.644444	42	0	239	281			2320	0.644444	0	0	126	126
2330	0.647222	225	0	1275	1500			2330	0.647222	225	0	1275	1500			2330	0.647222	0	0	38	38			2330	0.647222	48	0	273	321			2330	0.647222	42	0	240	282			2330	0.647222	0	0	127	127
2340	0.65	225	0	1275	1500			2340	0.65	225	0	1275	1500			2340	0.65	0	0	38	38			2340	0.65	48	0	274	322			2340	0.65	42	0	241	283			2340	0.65	0	0	127	127
2350	0.652778	225	0	1275	1500			2350	0.652778	225	0	1275	1500			2350	0.652778	0	0	38	38			2350	0.652778	48	0	275	323			2350	0.652778	42	0	241	283			2350	0.652778	0	0	127	127
2360	0.655556	225	0	1275	1500			2360	0.655556	225	0	1275	1500			2360	0.655556	0	0	39	39			2360	0.655556	48	0	275	323			2360	0.655556	42	0	242	284			2360	0.655556	0	0	128	128
2370	0.658333	225	0	1275	1500			2370	0.658333	225	0	1275	1500			2370	0.658333	0	0	39	39			2370	0.658333	48	0	276	324			2370	0.658333	42	0	242	284			2370	0.658333	0	0	128	128
2380	0.661111	225	0	1275	1500			2380	0.661111	225	0	1275	1500			2380	0.661111	0	0	39	39			2380	0.661111	49	0	277	326			2380	0.661111	42	0	243	285			2380	0.661111	0	0	128	128
2390	0.663889	225	0	1275	1500			2390	0.663889	225	0	1275	1500			2390	0.663889	0	0	39	39			2390	0.663889	49	0	277	326			2390	0.663889	42	0	244	286			2390	0.663889	0	0	129	129
2400	0.666667	225	0	1275	1500			2400	0.666667	225	0	1275	1500			2400	0.666667	0	0	39	39			2400	0.666667	49	0	278	327			2400	0.666667	43	0	244	287			2400	0.666667	0	0	129	129
2410	0.669444	225	0	1275	1500			2410	0.669444	225	0	1275	1500			2410	0.669444	0	0	39	39			2410	0.669444	49	0	279	328			2410	0.669444	43	0	245	288			2410	0.669444	0	0	129	129
2420	0.672222	225	0	1275	1500			2420	0.672222	225	0	1275	1500			2420	0.672222	0	0	39	39			2420	0.672222	49	0	279	328			2420	0.672222	43	0	245	288			2420	0.672222	0	0	130	130
2430	0.675	225	0	1275	1500			2430	0.675	225	0	1275	1500			2430	0.675	0	0	39	39			2430	0.675	49	0	280	329			2430	0.675	43	0	246	289			2430	0.675	0	0	130	130
2440	0.677778	225	0	1275	1500			2440	0.677778	225	0	1275	1500			2440	0.677778	0	0	39	39			2440	0.677778	49	0	281	330			2440	0.677778	43	0	247	290			2440	0.677778	0	0	130	130
2450	0.680556	225	0	1275	1500			2450	0.680556	225	0	1275	1500			2450	0.680556	0	0	39	39			2450	0.680556	49	0	281	330			2450	0.680556	43	0	247	290			2450	0.680556	0	0	131	131
2460	0.683333	225	0	1275	1500			2460	0.683333	225	0	1275	1500			2460	0.683333	0	0	39	39			2460	0.683333	50	0	282	332			2460	0.683333	43	0	248	291			2460	0.683333	0	0	131	131
2470	0.686111	225	0	1275	1500			2470	0.686111	225	0	1275	1500			2470	0.686111	0	0	40	40			2470	0.686111	50	0	283	333			2470	0.686111	43	0	249	292			2470	0.686111	0	0	132	132
2480	0.688889	225	0	1275	1500			2480	0.688889	225	0	1275	1500			2480	0.688889	0	0	40	40			2480	0.688889	50	0	283	333			2480	0.688889	43	0	249	292			2480	0.688889	0	0	132	132
2490	0.691667	225	0	1275	1500			2490	0.691667	225	0	1275	1500			2490	0.691667	0	0	40	40			2490	0.691667	50	0	284	334			2490	0.691667	43	0	250	293			2490	0.691667	0	0	132	132
2500	0.694444	225	0	1275	1500			2500	0.694444	225	0	1275	1500			2500	0.694444	0	0	40	40			2500	0.694444	50	0	285	335			2500	0.694444	44	0	251	295			2500	0.694444	0	0	133	133
2510	0.697222	225	0	1275	1500			2510	0.697222	225	0	1275	1500			2510	0.697222	0	0	40	40			2510	0.697222	50	0	285	335			2510	0.697222	44	0	251	295			2510	0.697222	0	0	133	133
2520	0.7	225	0	1275	1500			2520	0.7	225	0	1275	1500			2520	0.7	0	0	40	40			2520	0.7	50	0	286	336			2520	0.7	44	0	252	296			2520	0.7	20	0	133	153
2530	0.702778	225	0	1275	1500			2530	0.702778	225	0	1275	1500			2530	0.702778	0	0	40	40			2530	0.702778	50	0	287	337			2530	0.702778	44	0	252	296			2530	0.702778	20	0	134	154
2540	0.705556	225	0	1275	1500			2540	0.705556	225	0	1275	1500			2540	0.705556	0	0	40	40			2540	0.705556	51	0	287	338			2540	0.705556	44	0	253	297			2540	0.705556	20	0	134	154
2550	0.708333	225	0	1275	1500			2550	0.708333	225	0	1275	1500			2550	0.708333	0	0	40	40			2550	0.708333	51	0	288	339			2550	0.708333	44	0	254	298			2550	0.708333	21	0	134	155
2560	0.711111	225	0	1275	1500			2560	0.711111	225	0	1275	1500			2560	0.711111	0	0	40	40			2560	0.711111	51	0	289	340			2560	0.711111	44	0	254	298			2560	0.711111	21	0	135	156
2570	0.713889	225	0	1275	1500			2570	0.713889	225	0	1275	1500			2570	0.713889	0	0	40	40			2570	0.713889	51	0	289	340			2570	0.713889	44	0	255	299			2570	0.713889	21	0	135	156
2580	0.716667	225	0	1275	1500			2580	0.716667	225	0	1275	1500			2580	0.716667	0	0	41	41			2580	0.716667	51	0	290	341			2580	0.716667	44	0	256	300			2580	0.716667	21	0	136	157
2590	0.719444	225	0	1275	1500			2590	0.719444	225	0	1275	1500			2590	0.719444	0	0	41	41			2590	0.719444	51	0	291	342			2590	0.719444	44	0	256	300			2590	0.719444	22	0	136	158
2600	0.722222	225	0	1275	1500			2600	0.722222	225	0	1275	1500			2600	0.722222	0	0	41	41			2600	0.722222	51	0	291	342			2600	0.722222	45	0	257	302			2600	0.722222	22	0	136	158
2610	0.725	225	0	1275	1500			2610	0.725	225	0	1275	1500			2610	0.725	0	0	41	41			2610	0.725	51	0	292	343			2610	0.725	45	0	257	302			2610	0.725	22	0	137	159
2620	0.727778	225	0	1275	1500			2620	0.727778	225	0	1275	1500			2620	0.727778	0	0	41	41			2620	0.727778	52	0	293	345			2620	0.727778	45	0	258	303			2620	0.727778	23	0	137	160
2630	0.730556	225	0	1275	1500			2630	0.730556	225	0	1275	1500			2630	0.730556	0	0	41	41			2630	0.730556	52	0	293	345			2630	0.730556	45	0	259	304			2630	0.730556	23	0	137	160
2640	0.733333	225	0	1275	1500			2640	0.733333	225	0	1275	1500			2640	0.733333	0	0	41	41			2640	0.733333	52	0	294	346			2640	0.733333	45	0	259	304			2640	0.733333	23	0	138	161
2650	0.736111	225	0	1275	1500			2650	0.736111	225	0	1275	1500			2650	0.736111	0	0	41	41			2650	0.736111	52	0	295	347			2650	0.736111	45	0	260	305			2650	0.736111	23	0	138	161
2660	0.738889	225	0	1275	1500			2660	0.738889	225	0	1275	1500			2660	0.738889	0	0	41	41			2660	0.738889	52	0	295	347			2660	0.738889	45	0	261	306			2660	0.738889	24	0	138	162
2670	0.741667	225	0	1275	1500			2670	0.741667	225	0	1275	1500			2670	0.741667	0	0	41	41			2670	0.741667	52	0	296	348			2670	0.741667	45	0	261	306			2670	0.741667	24	0	139	163
2680	0.744444	225	0	1275	1500			2680	0.744444	225	0	1275	1500			2680	0.744444	0	0	41	41			2680	0.744444	52	0	297	349			2680	0.744444	45	0	262	307			2680	0.744444	24	0	139	163
2690	0.747222	225	0	1275	1500			2690	0.747222	225	0	1275	1500			2690	0.747222	0	0	42	42			2690	0.747222	53	0	298	351			2690	0.747222	46	0	263	309			2690	0.747222	25	0	140	165
2700	0.75	225	0	1275	1500			2700	0.75	225	0	1275	1500			2700	0.75	0	0	42	42			2700	0.75	53	0	299	352			2700	0.75	46	0	263	309			2700	0.75	25	0	140	165
2710	0.752778	225	0	1275	1500			2710	0.752778	225	0	1275	1500			2710	0.752778	0	0	43	43			2710	0.752778	53	0	300	353			2710	0.752778	46	0	264	310			2710	0.752778	25	0	141	166
2720	0.755556	225	0	1275	1500			2720	0.755556	225	0	1275	1500			2720	0.755556	0	0	43	43			2720	0.755556	53	0	301	354			2720	0.755556	46	0	265	311			2720	0.755556	25	0	142	167
2730	0.758333	225	0	1275	1500			2730	0.758333	225	0	1275	1500			2730	0.758333	0	0	44	44			2730	0.758333	53	0	302	355			2730	0.758333	46	0	266	312			2730	0.758333	25	0	143	168
2740	0.761111	225	0	1275	1500			2740	0.761111	225	0	1275	1500			2740	0.761111	0	0	45	45			2740	0.761111	53	0	303	356			2740	0.761111	46	0	267	313			2740	0.761111	25	0	144	169
2750	0.763889	225	0	1275	1500			2750	0.763889	225	0	1275	1500			2750	0.763889	0	0	45	45			2750	0.763889	54	0	304	358			2750	0.763889	46	0	268	314			2750	0.763889	25	0	145	170
2760	0.766667	225	0	1275	1500			2760	0.766667	225	0	1275	1500			2760	0.766667	0	0	46	46			2760	0.766667	54	0	305	359			2760	0.766667	47	0	269	316			2760	0.766667	26	0	146	172
2770	0.769444	225	0	1275	1500			2770	0.769444	225	0	1275	1500			2770	0.769444	0	0	47	47			2770	0.769444	54	0	306	360			2770	0.769444	47	0	270	317			2770	0.769444	26	0	147	173
2780	0.772222	225	0	1275	1500			2780	0.772222	225	0	1275	1500			2780	0.772222	0	0	47	47			2780	0.772222	54	0	307	361			2780	0.772222	47	0	271	318			2780	0.772222	26	0	148	174
2790	0.775	225	0	1275	1500			2790	0.775	225	0	1275	1500			2790	0.775	0	0	48	48			2790	0.775	54	0	308	362			2790	0.775	47	0	272	319			2790	0.775	26	0	149	175
2800	0.777778	225	0	1275	1500			2800	0.777778	225	0	1275	1500			2800	0.777778	0	0	48	48			2800	0.777778	54	0	309	363			2800	0.777778	47	0	272	319			2800	0.777778	26	0	149	175
2810	0.780556	225	0	1275	1500			2810	0.780556	225	0	1275	1500			2810	0.780556	0	0	49	49			2810	0.780556	55	0	310	365			2810	0.780556	47	0	273	320			2810	0.780556	26	0	150	176
2820	0.783333	225	0	1275	1500			2820	0.783333	225	0	1275	1500			2820	0.783333	0	0	50	50			2820	0.783333	55	0	311	366			2820	0.783333	48	0	274	322			2820	0.783333	26	0	151	177
2830	0.786111	225	0	1275	1500			2830	0.786111	225	0	1275	1500			2830	0.786111	0	0	50	50			2830	0.786111	55	0	312	367			2830	0.786111	48	0	275	323			2830	0.786111	27	0	152	179
2840	0.788889	225	0	1275	1500			2840	0.788889	225	0	1275	1500			2840	0.788889	0	0	51	51			2840	0.788889	55	0	313	368			2840	0.788889	48	0	276	324			2840	0.788889	27	0	153	180
2850	0.791667	225	0	1275	1500			2850	0.791667	225	0	1275	1500			2850	0.791667	0	0	52	52			2850	0.791667	55	0	314	369			2850	0.791667	48	0	277	325			2850	0.791667	27	0	154	181
2860	0.794444	225	0	1275	1500			2860	0.794444	225	0	1275	1500			2860	0.794444	0	0	52	52			2860	0.794444	55	0	315	370			2860	0.794444	48	0	278	326			2860	0.794444	27	0	155	182
2870	0.797222	225	0	1275	1500			2870	0.797222	225	0	1275	1500			2870	0.797222	0	0	53	53			2870	0.797222	56	0	316	372			2870	0.797222	48	0	279	327			2870	0.797222	27	0	156	183
2880	0.8	225	0	1275	1500			2880	0.8	225	0	1275	1500			2880	0.8	0	0	53	53			2880	0.8	56	0	317	373			2880	0.8	49	0	280	329			2880	0.8	27	0	157	184
2890	0.802778	225	0	1275	1500			2890	0.802778	225	0	1275	1500			2890	0.802778	0	0	54	54			2890	0.802778	56	0	318	374			2890	0.802778	49	0	281	330			2890	0.802778	28	0	158	186
2900	0.805556	225	0	1275	1500			2900	0.805556	225	0	1275	1500			2900	0.805556	0	0	55	55			2900	0.805556	56	0	319	375			2900	0.805556	49	0	281	330			2900	0.805556	28	0	158	186
2910	0.808333	225	0	1275	1500			2910	0.808333	225	0	1275	1500			2910	0.808333	0	0	55	55			2910	0.808333	56	0	320	376			2910	0.808333	49	0	282	331			2910	0.808333	28	0	159	187
2920	0.811111	225	0	1275	1500			2920	0.811111	225	0	1275	1500			2920	0.811111	0	0	56	56			2920	0.811111	56	0	321	377			2920	0.811111	49	0	283	332			2920	0.811111	28	0	160	188
2930	0.813889	225	0	1275	1500			2930	0.813889	225	0	1275	1500			2930	0.813889	0	0	57	57			2930	0.813889	57	0	322	379			2930	0.813889	49	0	284	333			2930	0.813889	28	0	161	189
2940	0.816667	225	0	1275	1500			2940	0.816667	225	0	1275	1500			2940	0.816667	0	0	57	57			2940	0.816667	57	0	323	380			2940	0.816667	50	0	285	335			2940	0.816667	28	0	162	190
2950	0.819444	225	0	1275	1500			2950	0.819444	225	0	1275	1500			2950	0.819444	0	0	58	58			2950	0.819444	57	0	324	381			2950	0.819444	50	0	286	336			2950	0.819444	28	0	163	191
2960	0.822222	225	0	1275	1500			2960	0.822222	225	0	1275	1500			2960	0.822222	0	0	59	59			2960	0.822222	57	0	325	382			2960	0.822222	50	0	287	337			2960	0.822222	29	0	164	193
2970	0.825	225	0	1275	1500			2970	0.825	225	0	1275	1500			2970	0.825	0	0	59	59			2970	0.825	57	0	326	383			2970	0.825	50	0	288	338			2970	0.825	29	0	165	194
2980	0.827778	225	0	1275	1500			2980	0.827778	225	0	1275	1500			2980	0.827778	0	0	60	60			2980	0.827778	58	0	327	385			2980	0.827778	50	0	289	339			2980	0.827778	29	0	166	195
2990	0.830556	225	0	1275	1500			2990	0.830556	225	0	1275	1500			2990	0.830556	0	0	60	60			2990	0.830556	58	0	328	386			2990	0.830556	50	0	290	340			2990	0.830556	29	0	167	196
3000	0.833333	225	0	1275	1500			3000	0.833333	225	0	1275	1500			3000	0.833333	0	0	61	61			3000	0.833333	58	0	329	387			3000	0.833333	50	0	290	340			3000	0.833333	29	0	167	196
3010	0.836111	225	0	1275	1500			3010	0.836111	225	0	1275	1500			3010	0.836111	0	0	62	62			3010	0.836111	58	0	330	388			3010	0.836111	51	0	291	342			3010	0.836111	29	0	168	197
3020	0.838889	225	0	1275	1500			3020	0.838889	225	0	1275	1500			3020	0.838889	0	0	62	62			3020	0.838889	58	0	331	389			3020	0.838889	51	0	292	343			3020	0.838889	29	0	169	198
3030	0.841667	225	0	1275	1500			3030	0.841667	225	0	1275	1500			3030	0.841667	0	0	63	63			3030	0.841667	58	0	332	390			3030	0.841667	51	0	293	344			3030	0.841667	30	0	170	200
3040	0.844444	225	0	1275	1500			3040	0.844444	225	0	1275	1500			3040	0.844444	0	0	63	63			3040	0.844444	59	0	333	392			3040	0.844444	51	0	294	345			3040	0.844444	30	0	171	201
3050	0.847222	225	0	1275	1500			3050	0.847222	225	0	1275	1500			3050	0.847222	0	0	64	64			3050	0.847222	59	0	334	393			3050	0.847222	51	0	295	346			3050	0.847222	30	0	172	202
3060	0.85	225	0	1275	1500			3060	0.85	225	0	1275	1500			3060	0.85	0	0	65	65			3060	0.85	59	0	336	395			3060	0.85	51	0	296	347			3060	0.85	30	0	173	203
3070	0.852778	225	0	1275	1500			3070	0.852778	225	0	1275	1500			3070	0.852778	0	0	65	65			3070	0.852778	59	0	337	396			3070	0.852778	52	0	297	349			3070	0.852778	30	0	174	204
3080	0.855556	225	0	1275	1500			3080	0.855556	225	0	1275	1500			3080	0.855556	0	0	66	66			3080	0.855556	59	0	338	397			3080	0.855556	52	0	298	350			3080	0.855556	30	0	175	205
3090	0.858333	225	0	1275	1500			3090	0.858333	225	0	1275	1500			3090	0.858333	0	0	67	67			3090	0.858333	59	0	339	398			3090	0.858333	52	0	298	350			3090	0.858333	31	0	175	206
3100	0.861111	225	0	1275	1500			3100	0.861111	225	0	1275	1500			3100	0.861111	0	0	67	67			3100	0.861111	60	0	340	400			3100	0.861111	52	0	299	351			3100	0.861111	31	0	176	207
3110	0.863889	225	0	1275	1500			3110	0.863889	225	0	1275	1500			3110	0.863889	0	0	68	68			3110	0.863889	60	0	341	401			3110	0.863889	52	0	300	352			3110	0.863889	31	0	177	208
3120	0.866667	225	0	1275	1500			3120	0.866667	225	0	1275	1500			3120	0.866667	0	0	69	69			3120	0.866667	60	0	342	402			3120	0.866667	52	0	301	353			3120	0.866667	31	0	178	209
3130	0.869444	225	0	1275	1500			3130	0.869444	225	0	1275	1500			3130	0.869444	0	0	69	69			3130	0.869444	60	0	343	403			3130	0.869444	53	0	302	355			3130	0.869444	31	0	179	210
3140	0.872222	225	0	1275	1500			3140	0.872222	225	0	1275	1500			3140	0.872222	0	0	70	70			3140	0.872222	60	0	344	404			3140	0.872222	53	0	303	356			3140	0.872222	31	0	180	211
3150	0.875	225	0	1275	1500			3150	0.875	225	0	1275	1500			3150	0.875	0	0	70	70			3150	0.875	61	0	345	406			3150	0.875	53	0	304	357			3150	0.875	31	0	181	212
3160	0.877778	225	0	1275	1500			3160	0.877778	225	0	1275	1500			3160	0.877778	0	0	71	71			3160	0.877778	61	0	346	407			3160	0.877778	53	0	305	358			3160	0.877778	32	0	182	214
3170	0.880556	225	0	1275	1500			3170	0.880556	225	0	1275	1500			3170	0.880556	0	0	72	72			3170	0.880556	61	0	347	408			3170	0.880556	53	0	306	359			3170	0.880556	32	0	183	215
3180	0.883333	225	0	1275	1500			3180	0.883333	225	0	1275	1500			3180	0.883333	0	0	72	72			3180	0.883333	61	0	348	409			3180	0.883333	54	0	307	361			3180	0.883333	32	0	184	216
3190	0.886111	225	0	1275	1500			3190	0.886111	225	0	1275	1500			3190	0.886111	0	0	73	73			3190	0.886111	61	0	349	410			3190	0.886111	54	0	307	361			3190	0.886111	32	0	184	216
3200	0.888889	225	0	1275	1500			3200	0.888889	225	0	1275	1500			3200	0.888889	0	0	74	74			3200	0.888889	61	0	350	411			3200	0.888889	54	0	308	362			3200	0.888889	32	0	185	217
3210	0.891667	225	0	1275	1500			3210	0.891667	225	0	1275	1500			3210	0.891667	0	0	74	74			3210	0.891667	62	0	351	413			3210	0.891667	54	0	309	363			3210	0.891667	32	0	186	218
3220	0.894444	225	0	1275	1500			3220	0.894444	225	0	1275	1500			3220	0.894444	0	0	75	75			3220	0.894444	62	0	352	414			3220	0.894444	54	0	310	364			3220	0.894444	33	0	187	220
3230	0.897222	225	0	1275	1500			3230	0.897222	225	0	1275	1500			3230	0.897222	0	0	75	75			3230	0.897222	62	0	353	415			3230	0.897222	54	0	311	365			3230	0.897222	33	0	188	221
3240	0.9	225	0	1275	1500			3240	0.9	225	0	1275	1500			3240	0.9	0	0	76	76			3240	0.9	62	0	354	416			3240	0.9	55	0	312	367			3240	0.9	33	0	189	222
3250	0.902778	225	0	1275	1500			3250	0.902778	225	0	1275	1500			3250	0.902778	0	0	77	77			3250	0.902778	62	0	355	417			3250	0.902778	55	0	313	368			3250	0.902778	33	0	190	223
3260	0.905556	225	0	1275	1500			3260	0.905556	225	0	1275	1500			3260	0.905556	0	0	77	77			3260	0.905556	63	0	356	419			3260	0.905556	55	0	314	369			3260	0.905556	33	0	191	224
3270	0.908333	225	0	1275	1500			3270	0.908333	225	0	1275	1500			3270	0.908333	0	0	78	78			3270	0.908333	63	0	357	420			3270	0.908333	55	0	315	370			3270	0.908333	33	0	192	225
3280	0.911111	225	0	1275	1500			3280	0.911111	225	0	1275	1500			3280	0.911111	0	0	79	79			3280	0.911111	63	0	358	421			3280	0.911111	55	0	316	371			3280	0.911111	34	0	193	227
3290	0.913889	225	0	1275	1500			3290	0.913889	225	0	1275	1500			3290	0.913889	0	0	79	79			3290	0.913889	63	0	359	422			3290	0.913889	55	0	316	371			3290	0.913889	34	0	193	227
3300	0.916667	225	0	1275	1500			3300	0.916667	225	0	1275	1500			3300	0.916667	0	0	80	80			3300	0.916667	63	0	360	423			3300	0.916667	56	0	317	373			3300	0.916667	34	0	194	228
3310	0.919444	225	0	1275	1500			3310	0.919444	225	0	1275	1500			3310	0.919444	0	0	81	81			3310	0.919444	63	0	361	424			3310	0.919444	56	0	318	374			3310	0.919444	34	0	195	229
3320	0.922222	225	0	1275	1500			3320	0.922222	225	0	1275	1500			3320	0.922222	0	0	81	81			3320	0.922222	64	0	362	426			3320	0.922222	56	0	319	375			3320	0.922222	34	0	196	230
3330	0.925	225	0	1275	1500			3330	0.925	225	0	1275	1500			3330	0.925	0	0	82	82			3330	0.925	64	0	363	427			3330	0.925	56	0	320	376			3330	0.925	34	0	197	231
3340	0.927778	225	0	1275	1500			3340	0.927778	225	0	1275	1500			3340	0.927778	0	0	83	83			3340	0.927778	64	0	365	429			3340	0.927778	56	0	321	377			3340	0.927778	35	0	198	233
3350	0.930556	225	0	1275	1500			3350	0.930556	225	0	1275	1500			3350	0.930556	0	0	83	83			3350	0.930556	64	0	366	430			3350	0.930556	56	0	322	378			3350	0.930556	35	0	199	234
3360	0.933333	225	0	1275	1500			3360	0.933333	225	0	1275	1500			3360	0.933333	0	0	84	84			3360	0.933333	64	0	367	431			3360	0.933333	57	0	323	380			3360	0.933333	35	0	200	235
3370	0.936111	225	0	1275	1500			3370	0.936111	225	0	1275	1500			3370	0.936111	0	0	84	84			3370	0.936111	65	0	368	433			3370	0.936111	57	0	324	381			3370	0.936111	35	0	201	236
3380	0.938889	225	0	1275	1500			3380	0.938889	225	0	1275	1500			3380	0.938889	0	0	85	85			3380	0.938889	65	0	369	434			3380	0.938889	57	0	325	382			3380	0.938889	35	0	202	237
3390	0.941667	225	0	1275	1500			3390	0.941667	225	0	1275	1500			3390	0.941667	0	0	86	86			3390	0.941667	65	0	370	435			3390	0.941667	57	0	325	382			3390	0.941667	35	0	202	237
3400	0.944444	225	0	1275	1500			3400	0.944444	225	0	1275	1500			3400	0.944444	0	0	86	86			3400	0.944444	65	0	371	436			3400	0.944444	57	0	326	383			3400	0.944444	35	0	203	238
3410	0.947222	225	0	1275	1500			3410	0.947222	225	0	1275	1500			3410	0.947222	0	0	87	87			3410	0.947222	65	0	372	437			3410	0.947222	57	0	327	384			3410	0.947222	36	0	204	240
3420	0.95	225	0	1275	1500			3420	0.95	225	0	1275	1500			3420	0.95	0	0	88	88			3420	0.95	65	0	373	438			3420	0.95	58	0	328	386			3420	0.95	36	0	205	241
3430	0.952778	225	0	1275	1500			3430	0.952778	225	0	1275	1500			3430	0.952778	0	0	88	88			3430	0.952778	66	0	374	440			3430	0.952778	58	0	329	387			3430	0.952778	36	0	206	242
3440	0.955556	225	0	1275	1500			3440	0.955556	225	0	1275	1500			3440	0.955556	0	0	89	89			3440	0.955556	66	0	375	441			3440	0.955556	58	0	330	388			3440	0.955556	36	0	207	243
3450	0.958333	225	0	1275	1500			3450	0.958333	225	0	1275	1500			3450	0.958333	0	0	90	90			3450	0.958333	66	0	376	442			3450	0.958333	58	0	331	389			3450	0.958333	36	0	208	244
3460	0.961111	225	0	1275	1500			3460	0.961111	225	0	1275	1500			3460	0.961111	0	0	90	90			3460	0.961111	66	0	377	443			3460	0.961111	58	0	332	390			3460	0.961111	36	0	209	245
3470	0.963889	225	0	1275	1500			3470	0.963889	225	0	1275	1500			3470	0.963889	0	0	91	91			3470	0.963889	66	0	378	444			3470	0.963889	58	0	333	391			3470	0.963889	37	0	210	247
3480	0.966667	225	0	1275	1500			3480	0.966667	225	0	1275	1500			3480	0.966667	0	0	91	91			3480	0.966667	67	0	379	446			3480	0.966667	59	0	334	393			3480	0.966667	37	0	211	248
3490	0.969444	225	0	1275	1500			3490	0.969444	225	0	1275	1500			3490	0.969444	0	0	92	92			3490	0.969444	67	0	380	447			3490	0.969444	59	0	334	393			3490	0.969444	37	0	211	248
3500	0.972222	225	0	1275	1500			3500	0.972222	225	0	1275	1500			3500	0.972222	0	0	93	93			3500	0.972222	67	0	381	448			3500	0.972222	59	0	335	394			3500	0.972222	37	0	212	249
3510	0.975	225	0	1275	1500			3510	0.975	225	0	1275	1500			3510	0.975	0	0	93	93			3510	0.975	67	0	382	449			3510	0.975	59	0	336	395			3510	0.975	37	0	213	250
3520	0.977778	225	0	1275	1500			3520	0.977778	225	0	1275	1500			3520	0.977778	0	0	94	94			3520	0.977778	67	0	383	450			3520	0.977778	59	0	337	396			3520	0.977778	37	0	214	251
3530	0.980556	225	0	1275	1500			3530	0.980556	225	0	1275	1500			3530	0.980556	0	0	95	95			3530	0.980556	67	0	384	451			3530	0.980556	59	0	338	397			3530	0.980556	38	0	215	253
3540	0.983333	225	0	1275	1500			3540	0.983333	225	0	1275	1500			3540	0.983333	0	0	95	95			3540	0.983333	68	0	385	453			3540	0.983333	60	0	339	399			3540	0.983333	38	0	216	254
3550	0.986111	225	0	1275	1500			3550	0.986111	225	0	1275	1500			3550	0.986111	0	0	96	96			3550	0.986111	68	0	386	454			3550	0.986111	60	0	340	400			3550	0.986111	38	0	217	255
3560	0.988889	225	0	1275	1500			3560	0.988889	225	0	1275	1500			3560	0.988889	0	0	97	97			3560	0.988889	68	0	387	455			3560	0.988889	60	0	341	401			3560	0.988889	38	0	218	256
3570	0.991667	225	0	1275	1500			3570	0.991667	225	0	1275	1500			3570	0.991667	0	0	97	97			3570	0.991667	68	0	388	456			3570	0.991667	60	0	342	402			3570	0.991667	38	0	219	257
3580	0.994444	225	0	1275	1500			3580	0.994444	225	0	1275	1500			3580	0.994444	0	0	98	98			3580	0.994444	68	0	389	457			3580	0.994444	60	0	343	403			3580	0.994444	38	0	220	258
3590	0.997222	225	0	1275	1500			3590	0.997222	225	0	1275	1500			3590	0.997222	0	0	99	99			3590	0.997222	69	0	391	460			3590	0.997222	61	0	344	405			3590	0.997222	39	0	221	260
3600	1	225	0	1275	1500			3600	1	225	0	1275	1500			3600	1	0	0	99	99			3600	1	69	0	391	460			3600	1	61	0	344	405			3600	1	39	0	221	260
3610	1.00278	225	0	1275	1500			3610	1.00278	225	0	1275	1500			3610	1.00278	0	0	100	100			3610	1.00278	69	0	392	461			3610	1.00278	61	0	345	406			3610	1.00278	39	0	222	261
3620	1.00556	225	0	1275	1500			3620	1.00556	225	0	1275	1500			3620	1.00556	0	0	100	100			3620	1.00556	69	0	393	462			3620	1.00556	61	0	346	407			3620	1.00556	39	0	223	262
3630	1.00833	225	0	1275	1500			3630	1.00833	225	0	1275	1500			3630	1.00833	0	0	101	101			3630	1.00833	69	0	395	464			3630	1.00833	61	0	347	408			3630	1.00833	39	0	224	263
3640	1.01111	225	0	1275	1500			3640	1.01111	225	0	1275	1500			3640	1.01111	0	0	102	102			3640	1.01111	69	0	396	465			3640	1.01111	61	0	348	409			3640	1.01111	39	0	225	264
3650	1.01389	225	0	1275	1500			3650	1.01389	225	0	1275	1500			3650	1.01389	0	0	102	102			3650	1.01389	70	0	397	467			3650	1.01389	61	0	349	410			3650	1.01389	39	0	226	265
3660	1.01667	225	0	1275	1500			3660	1.01667	225	0	1275	1500			3660	1.01667	0	0	103	103			3660	1.01667	70	0	398	468			3660	1.01667	62	0	350	412			3660	1.01667	40	0	227	267
3670	1.01944	225	0	1275	1500			3670	1.01944	225	0	1275	1500			3670	1.01944	0	0	103	103			3670	1.01944	70	0	399	469			3670	1.01944	62	0	351	413			3670	1.01944	40	0	228	268
3680	1.02222	225	0	1275	1500			3680	1.02222	225	0	1275	1500			3680	1.02222	0	0	104	104			3680	1.02222	70	0	400	470			3680	1.02222	62	0	352	414			3680	1.02222	40	0	229	269
3690	1.025	225	0	1275	1500			3690	1.025	225	0	1275	1500			3690	1.025	0	0	105	105			3690	1.025	70	0	401	471			3690	1.025	62	0	353	415			3690	1.025	40	0	229	269
3700	1.02778	225	0	1275	1500			3700	1.02778	225	0	1275	1500			3700	1.02778	0	0	105	105			3700	1.02778	70	0	402	472			3700	1.02778	62	0	353	415			3700	1.02778	40	0	230	270
3710	1.03056	225	0	1275	1500			3710	1.03056	225	0	1275	1500			3710	1.03056	0	0	106	106			3710	1.03056	71	0	403	474			3710	1.03056	62	0	354	416			3710	1.03056	40	0	231	271
3720	1.03333	225	0	1275	1500			3720	1.03333	225	0	1275	1500			3720	1.03333	0	0	107	107			3720	1.03333	71	0	404	475			3720	1.03333	62	0	355	417			3720	1.03333	40	0	232	272
3730	1.03611	225	0	1275	1500			3730	1.03611	225	0	1275	1500			3730	1.03611	0	0	107	107			3730	1.03611	71	0	405	476			3730	1.03611	63	0	356	419			3730	1.03611	41	0	233	274
3740	1.03889	225	0	1275	1500			3740	1.03889	225	0	1275	1500			3740	1.03889	0	0	108	108			3740	1.03889	71	0	406	477			3740	1.03889	63	0	357	420			3740	1.03889	41	0	234	275
3750	1.04167	225	0	1275	1500			3750	1.04167	225	0	1275	1500			3750	1.04167	0	0	109	109			3750	1.04167	71	0	407	478			3750	1.04167	63	0	358	421			3750	1.04167	41	0	235	276
3760	1.04444	225	0	1275	1500			3760	1.04444	225	0	1275	1500			3760	1.04444	0	0	109	109			3760	1.04444	71	0	408	479			3760	1.04444	63	0	359	422			3760	1.04444	41	0	236	277
3770	1.04722	225	0	1275	1500			3770	1.04722	225	0	1275	1500			3770	1.04722	0	0	110	110			3770	1.04722	72	0	409	481			3770	1.04722	63	0	360	423			3770	1.04722	41	0	237	278
3780	1.05	225	0	1275	1500			3780	1.05	225	0	1275	1500			3780	1.05	0	0	110	110			3780	1.05	72	0	410	482			3780	1.05	63	0	361	424			3780	1.05	41	0	238	279
3790	1.05278	225	0	1275	1500			3790	1.05278	225	0	1275	1500			3790	1.05278	0	0	111	111			3790	1.05278	72	0	411	483			3790	1.05278	63	0	362	425			3790	1.05278	41	0	238	279
3800	1.05556	225	0	1275	1500			3800	1.05556	225	0	1275	1500			3800	1.05556	0	0	112	112			3800	1.05556	72	0	412	484			3800	1.05556	64	0	363	427			3800	1.05556	42	0	239	281
3810	1.05833	225	0	1275	1500			3810	1.05833	225	0	1275	1500			3810	1.05833	0	0	112	112			3810	1.05833	72	0	413	485			3810	1.05833	64	0	363	427			3810	1.05833	42	0	240	282
3820	1.06111	225	0	1275	1500			3820	1.06111	225	0	1275	1500			3820	1.06111	0	0	113	113			3820	1.06111	72	0	414	486			3820	1.06111	64	0	364	428			3820	1.06111	42	0	241	283
3830	1.06389	225	0	1275	1500			3830	1.06389	225	0	1275	1500			3830	1.06389	0	0	114	114			3830	1.06389	73	0	415	488			3830	1.06389	64	0	365	429			3830	1.06389	42	0	242	284
3840	1.06667	225	0	1275	1500			3840	1.06667	225	0	1275	1500			3840	1.06667	0	0	114	114			3840	1.06667	73	0	416	489			3840	1.06667	64	0	366	430			3840	1.06667	42	0	243	285
3850	1.06944	225	0	1275	1500			3850	1.06944	225	0	1275	1500			3850	1.06944	0	0	115	115			3850	1.06944	73	0	417	490			3850	1.06944	64	0	367	431			3850	1.06944	42	0	244	286
3860	1.07222	225	0	1275	1500			3860	1.07222	225	0	1275	1500			3860	1.07222	0	0	115	115			3860	1.07222	73	0	418	491			3860	1.07222	65	0	368	433			3860	1.07222	43	0	245	288
3870	1.075	225	0	1275	1500			3870	1.075	225	0	1275	1500			3870	1.075	0	0	116	116			3870	1.075	73	0	419	492			3870	1.075	65	0	369	434			3870	1.075	43	0	246	289
3880	1.07778	225	0	1275	1500			3880	1.07778	225	0	1275	1500			3880	1.07778	0	0	117	117			3880	1.07778	74	0	420	494			3880	1.07778	65	0	370	435			3880	1.07778	43	0	247	290
3890	1.08056	225	0	1275	1500			3890	1.08056	225	0	1275	1500			3890	1.08056	0	0	117	117			3890	1.08056	74	0	421	495			3890	1.08056	65	0	371	436			3890	1.08056	43	0	247	290
3900	1.08333	225	0	1275	1500			3900	1.08333	225	0	1275	1500			3900	1.08333	0	0	118	118			3900	1.08333	74	0	422	496			3900	1.08333	65	0	372	437			3900	1.08333	43	0	248	291
3910	1.08611	225	0	1275	1500			3910	1.08611	225	0	1275	1500			3910	1.08611	0	0	119	119			3910	1.08611	74	0	423	497			3910	1.08611	65	0	373	438			3910	1.08611	43	0	249	292
3920	1.08889	225	0	1275	1500			3920	1.08889	225	0	1275	1500			3920	1.08889	0	0	119	119			3920	1.08889	74	0	424	498			3920	1.08889	65	0	373	438			3920	1.08889	43	0	250	293
3930	1.09167	225	0	1275	1500			3930	1.09167	225	0	1275	1500			3930	1.09167	0	0	120	120			3930	1.09167	74	0	425	499			3930	1.09167	66	0	374	440			3930	1.09167	44	0	251	295
3940	1.09444	225	0	1275	1500			3940	1.09444	225	0	1275	1500			3940	1.09444	0	0	120	120			3940	1.09444	75	0	426	501			3940	1.09444	66	0	375	441			3940	1.09444	44	0	252	296
3950	1.09722	225	0	1275	1500			3950	1.09722	225	0	1275	1500			3950	1.09722	0	0	121	121			3950	1.09722	75	0	427	502			3950	1.09722	66	0	376	442			3950	1.09722	44	0	253	297
3960	1.1	225	0	1275	1500			3960	1.1	225	0	1275	1500			3960	1.1	0	0	122	122			3960	1.1	75	0	429	504			3960	1.1	66	0	377	443			3960	1.1	44	0	254	298
3970	1.10278	225	0	1275	1500			3970	1.10278	225	0	1275	1500			3970	1.10278	0	0	122	122			3970	1.10278	75	0	430	505			3970	1.10278	66	0	378	444			3970	1.10278	44	0	255	299
3980	1.10556	225	0	1275	1500			3980	1.10556	225	0	1275	1500			3980	1.10556	0	0	123	123			3980	1.10556	75	0	431	506			3980	1.10556	66	0	379	445			3980	1.10556	44	0	256	300
3990	1.10833	225	0	1275	1500			3990	1.10833	225	0	1275	1500			3990	1.10833	0	0	124	124			3990	1.10833	76	0	432	508			3990	1.10833	67	0	380	447			3990	1.10833	45	0	256	301
4000	1.11111	225	0	1275	1500			4000	1.11111	225	0	1275	1500			4000	1.11111	0	0	124	124			4000	1.11111	76	0	433	509			4000	1.11111	67	0	381	448			4000	1.11111	45	0	257	302
4010	1.11389	225	0	1275	1500			4010	1.11389	225	0	1275	1500			4010	1.11389	0	0	125	125			4010	1.11389	76	0	434	510			4010	1.11389	67	0	382	449			4010	1.11389	45	0	258	303
4020	1.11667	225	0	1275	1500			4020	1.11667	225	0	1275	1500			4020	1.11667	0	0	126	126			4020	1.11667	76	0	435	511			4020	1.11667	67	0	383	450			4020	1.11667	45	0	259	304
4030	1.11944	225	0	1275	1500			4030	1.11944	225	0	1275	1500			4030	1.11944	0	0	126	126			4030	1.11944	76	0	436	512			4030	1.11944	67	0	383	450			4030	1.11944	45	0	260	305
4040	1.12222	225	0	1275	1500			4040	1.12222	225	0	1275	1500			4040	1.12222	0	0	127	127			4040	1.12222	76	0	437	513			4040	1.12222	67	0	384	451			4040	1.12222	45	0	261	306
4050	1.125	225	0	1275	1500			4050	1.125	225	0	1275	1500			4050	1.125	0	0	127	127			4050	1.125	77	0	438	515			4050	1.125	67	0	385	452			4050	1.125	45	0	262	307
4060	1.12778	225	0	1275	1500			4060	1.12778	225	0	1275	1500			4060	1.12778	0	0	128	128			4060	1.12778	77	0	439	516			4060	1.12778	68	0	386	454			4060	1.12778	46	0	263	309
4070	1.13056	225	0	1275	1500			4070	1.13056	225	0	1275	1500			4070	1.13056	0	0	129	129			4070	1.13056	77	0	440	517			4070	1.13056	68	0	387	455			4070	1.13056	46	0	264	310
4080	1.13333	225	0	1275	1500			4080	1.13333	225	0	1275	1500			4080	1.13333	0	0	129	129			4080	1.13333	77	0	441	518			4080	1.13333	68	0	388	456			4080	1.13333	46	0	265	311
4090	1.13611	225	0	1275	1500			4090	1.13611	225	0	1275	1500			4090	1.13611	0	0	130	130			4090	1.13611	77	0	442	519			4090	1.13611	68	0	389	457			4090	1.13611	46	0	265	311
4100	1.13889	225	0	1275	1500			4100	1.13889	225	0	1275	1500			4100	1.13889	0	0	131	131			4100	1.13889	77	0	443	520			4100	1.13889	68	0	390	458			4100	1.13889	46	0	266	312
4110	1.14167	225	0	1275	1500			4110	1.14167	225	0	1275	1500			4110	1.14167	0	0	131	131			4110	1.14167	78	0	444	522			4110	1.14167	68	0	391	459			4110	1.14167	46	0	267	313
4120	1.14444	225	0	1275	1500			4120	1.14444	225	0	1275	1500			4120	1.14444	0	0	132	132			4120	1.14444	78	0	445	523			4120	1.14444	69	0	392	461			4120	1.14444	47	0	268	315
4130	1.14722	225	0	1275	1500			4130	1.14722	225	0	1275	1500			4130	1.14722	0	0	132	132			4130	1.14722	78	0	446	524			4130	1.14722	69	0	393	462			4130	1.14722	47	0	269	316
4140	1.15	225	0	1275	1500			4140	1.15	225	0	1275	1500			4140	1.15	0	0	133	133			4140	1.15	78	0	447	525			4140	1.15	69	0	393	462			4140	1.15	47	0	270	317
4150	1.15278	225	0	1275	1500			4150	1.15278	225	0	1275	1500			4150	1.15278	0	0	134	134			4150	1.15278	78	0	448	526			4150	1.15278	69	0	394	463			4150	1.15278	47	0	271	318
4160	1.15556	225	0	1275	1500			4160	1.15556	225	0	1275	1500			4160	1.15556	0	0	134	134			4160	1.15556	79	0	449	528			4160	1.15556	69	0	395	464			4160	1.15556	47	0	272	319
4170	1.15833	225	0	1275	1500			4170	1.15833	225	0	1275	1500			4170	1.15833	0	0	135	135			4170	1.15833	79	0	450	529			4170	1.15833	69	0	396	465			4170	1.15833	47	0	273	320
4180	1.16111	225	0	1275	1500			4180	1.16111	225	0	1275	1500			4180	1.16111	0	0	136	136			4180	1.16111	79	0	451	530			4180	1.16111	70	0	397	467			4180	1.16111	48	0	274	322
4190	1.16389	225	0	1275	1500			4190	1.16389	225	0	1275	1500			4190	1.16389	0	0	136	136			4190	1.16389	79	0	452	531			4190	1.16389	70	0	398	468			4190	1.16389	48	0	274	322
4200	1.16667	225	0	1275	1500			4200	1.16667	225	0	1275	1500			4200	1.16667	0	0	137	137			4200	1.16667	79	0	453	532			4200	1.16667	70	0	399	469			4200	1.16667	48	0	275	323
4210	1.16944	225	0	1275	1500			4210	1.16944	225	0	1275	1500			4210	1.16944	0	0	138	138			4210	1.16944	79	0	454	533			4210	1.16944	70	0	400	470			4210	1.16944	48	0	276	324
4220	1.17222	225	0	1275	1500			4220	1.17222	225	0	1275	1500			4220	1.17222	0	0	138	138			4220	1.17222	80	0	455	535			4220	1.17222	70	0	401	471			4220	1.17222	48	0	277	325
4230	1.175	225	0	1275	1500			4230	1.175	225	0	1275	1500			4230	1.175	0	0	139	139			4230	1.175	80	0	456	536			4230	1.175	70	0	402	472			4230	1.175	48	0	278	326
4240	1.17778	225	0	1275	1500			4240	1.17778	225	0	1275	1500			4240	1.17778	0	0	139	139			4240	1.17778	80	0	457	537			4240	1.17778	70	0	403	473			4240	1.17778	48	0	279	327
4250	1.18056	225	0	1275	1500			4250	1.18056	225	0	1275	1500			4250	1.18056	0	0	140	140			4250	1.18056	80	0	458	538			4250	1.18056	71	0	403	474			4250	1.18056	49	0	280	329
4260	1.18333	225	0	1275	1500			4260	1.18333	225	0	1275	1500			4260	1.18333	20	0	141	161			4260	1.18333	80	0	459	539			4260	1.18333	71	0	404	475			4260	1.18333	49	0	281	330
4270	1.18611	225	0	1275	1500			4270	1.18611	225	0	1275	1500			4270	1.18611	20	0	141	161			4270	1.18611	81	0	461	542			4270	1.18611	71	0	405	476			4270	1.18611	49	0	282	331
4280	1.18889	225	0	1275	1500			4280	1.18889	225	0	1275	1500			4280	1.18889	20	0	142	162			4280	1.18889	81	0	462	543			4280	1.18889	71	0	406	477			4280	1.18889	49	0	282	331
4290	1.19167	225	0	1275	1500			4290	1.19167	225	0	1275	1500			4290	1.19167	20	0	143	163			4290	1.19167	81	0	463	544			4290	1.19167	71	0	407	478			4290	1.19167	49	0	283	332
4300	1.19444	225	0	1275	1500			4300	1.19444	225	0	1275	1500			4300	1.19444	21	0	143	164			4300	1.19444	81	0	464	545			4300	1.19444	71	0	408	479			4300	1.19444	49	0	284	333
4310	1.19722	225	0	1275	1500			4310	1.19722	225	0	1275	1500			4310	1.19722	21	0	144	165			4310	1.19722	81	0	465	546			4310	1.19722	72	0	409	481			4310	1.19722	50	0	285	335
4320	1.2	225	0	1275	1500			4320	1.2	225	0	1275	1500			4320	1.2	21	0	145	166			4320	1.2	81	0	466	547			4320	1.2	72	0	410	482			4320	1.2	50	0	286	336
4330	1.20278	225	0	1275	1500			4330	1.20278	225	0	1275	1500			4330	1.20278	22	0	145	167			4330	1.20278	82	0	467	549			4330	1.20278	72	0	411	483			4330	1.20278	50	0	287	337
4340	1.20556	225	0	1275	1500			4340	1.20556	225	0	1275	1500			4340	1.20556	22	0	146	168			4340	1.20556	82	0	468	550			4340	1.20556	72	0	412	484			4340	1.20556	50	0	288	338
4350	1.20833	225	0	1275	1500			4350	1.20833	225	0	1275	1500			4350	1.20833	22	0	146	168			4350	1.20833	82	0	469	551			4350	1.20833	72	0	413	485			4350	1.20833	50	0	289	339
4360	1.21111	225	0	1275	1500			4360	1.21111	225	0	1275	1500			4360	1.21111	23	0	147	170			4360	1.21111	82	0	470	552			4360	1.21111	72	0	414	486			4360	1.21111	50	0	290	340
4370	1.21389	225	0	1275	1500			4370	1.21389	225	0	1275	1500			4370	1.21389	23	0	148	171			4370	1.21389	82	0	471	553			4370	1.21389	73	0	414	487			4370	1.21389	51	0	291	342
4380	1.21667	225	0	1275	1500			4380	1.21667	225	0	1275	1500			4380	1.21667	23	0	148	171			4380	1.21667	83	0	472	555			4380	1.21667	73	0	415	488			4380	1.21667	51	0	291	342
4390	1.21944	225	0	1275	1500			4390	1.21944	225	0	1275	1500			4390	1.21944	23	0	149	172			4390	1.21944	83	0	473	556			4390	1.21944	73	0	416	489			4390	1.21944	51	0	292	343
4400	1.22222	225	0	1275	1500			4400	1.22222	225	0	1275	1500			4400	1.22222	24	0	150	174			4400	1.22222	83	0	474	557			4400	1.22222	73	0	417	490			4400	1.22222	51	0	293	344
4410	1.225	225	0	1275	1500			4410	1.225	225	0	1275	1500			4410	1.225	24	0	150	174			4410	1.225	83	0	475	558			4410	1.225	73	0	418	491			4410	1.225	51	0	294	345
4420	1.22778	225	0	1275	1500			4420	1.22778	225	0	1275	1500			4420	1.22778	24	0	151	175			4420	1.22778	83	0	476	559			4420	1.22778	73	0	419	492			4420	1.22778	51	0	295	346
4430	1.23056	225	0	1275	1500			4430	1.23056	225	0	1275	1500			4430	1.23056	25	0	152	177			4430	1.23056	83	0	477	560			4430	1.23056	74	0	420	494			4430	1.23056	52	0	296	348
4440	1.23333	225	0	1275	1500			4440	1.23333	225	0	1275	1500			4440	1.23333	25	0	152	177			4440	1.23333	84	0	478	562			4440	1.23333	74	0	421	495			4440	1.23333	52	0	297	349
4450	1.23611	225	0	1275	1500			4450	1.23611	225	0	1275	1500			4450	1.23611	25	0	153	178			4450	1.23611	84	0	479	563			4450	1.23611	74	0	422	496			4450	1.23611	52	0	298	350
4460	1.23889	225	0	1275	1500			4460	1.23889	225	0	1275	1500			4460	1.23889	26	0	154	180			4460	1.23889	84	0	480	564			4460	1.23889	74	0	423	497			4460	1.23889	52	0	299	351
4470	1.24167	225	0	1275	1500			4470	1.24167	225	0	1275	1500			4470	1.24167	26	0	154	180			4470	1.24167	84	0	481	565			4470	1.24167	74	0	424	498			4470	1.24167	52	0	300	352
4480	1.24444	225	0	1275	1500			4480	1.24444	225	0	1275	1500			4480	1.24444	26	0	155	181			4480	1.24444	84	0	482	566			4480	1.24444	74	0	425	499			4480	1.24444	52	0	301	353
4490	1.24722	225	0	1275	1500			4490	1.24722	225	0	1275	1500			4490	1.24722	27	0	156	183			4490	1.24722	85	0	484	569			4490	1.24722	75	0	426	501			4490	1.24722	53	0	302	355
4500	1.25	225	0	1275	1500			4500	1.25	225	0	1275	1500			4500	1.25	27	0	156	183			4500	1.25	85	0	485	570			4500	1.25	75	0	426	501			4500	1.25	53	0	302	355
4510	1.25278	225	0	1275	1500			4510	1.25278	225	0	1275	1500			4510	1.25278	27	0	157	184			4510	1.25278	85	0	486	571			4510	1.25278	75	0	427	502			4510	1.25278	53	0	303	356
4520	1.25556	225	0	1275	1500			4520	1.25556	225	0	1275	1500			4520	1.25556	27	0	157	184			4520	1.25556	85	0	487	572			4520	1.25556	75	0	428	503			4520	1.25556	53	0	304	357
4530	1.25833	225	0	1275	1500			4530	1.25833	225	0	1275	1500			4530	1.25833	27	0	158	185			4530	1.25833	85	0	488	573			4530	1.25833	75	0	429	504			4530	1.25833	53	0	305	358
4540	1.26111	225	0	1275	1500			4540	1.26111	225	0	1275	1500			4540	1.26111	27	0	159	186			4540	1.26111	85	0	489	574			4540	1.26111	75	0	430	505			4540	1.26111	53	0	306	359
4550	1.26389	225	0	1275	1500			4550	1.26389	225	0	1275	1500			4550	1.26389	27	0	159	186			4550	1.26389	86	0	490	576			4550	1.26389	75	0	431	506			4550	1.26389	53	0	307	360
4560	1.26667	225	0	1275	1500			4560	1.26667	225	0	1275	1500			4560	1.26667	27	0	160	187			4560	1.26667	86	0	491	577			4560	1.26667	76	0	432	508			4560	1.26667	54	0	308	362
4570	1.26944	225	0	1275	1500			4570	1.26944	225	0	1275	1500			4570	1.26944	27	0	161	188			4570	1.26944	86	0	492	578			4570	1.26944	76	0	433	509			4570	1.26944	54	0	309	363
4580	1.27222	225	0	1275	1500			4580	1.27222	225	0	1275	1500			4580	1.27222	28	0	161	189			4580	1.27222	86	0	493	579			4580	1.27222	76	0	434	510			4580	1.27222	54	0	309	363
4590	1.275	225	0	1275	1500			4590	1.275	225	0	1275	1500			4590	1.275	28	0	162	190			4590	1.275	86	0	494	580			4590	1.275	76	0	435	511			4590	1.275	54	0	310	364
4600	1.27778	225	0	1275	1500			4600	1.27778	225	0	1275	1500			4600	1.27778	28	0	162	190			4600	1.27778	86	0	495	581			4600	1.27778	76	0	435	511			4600	1.27778	54	0	311	365
4610	1.28056	225	0	1275	1500			4610	1.28056	225	0	1275	1500			4610	1.28056	28	0	163	191			4610	1.28056	87	0	496	583			4610	1.28056	76	0	436	512			4610	1.28056	54	0	312	366
4620	1.28333	225	0	1275	1500			4620	1.28333	225	0	1275	1500			4620	1.28333	28	0	164	192			4620	1.28333	87	0	497	584			4620	1.28333	76	0	437	513			4620	1.28333	54	0	313	367
4630	1.28611	225	0	1275	1500			4630	1.28611	225	0	1275	1500			4630	1.28611	28	0	164	192			4630	1.28611	87	0	498	585			4630	1.28611	77	0	438	515			4630	1.28611	55	0	314	369
4640	1.28889	225	0	1275	1500			4640	1.28889	225	0	1275	1500			4640	1.28889	28	0	165	193			4640	1.28889	87	0	499	586			4640	1.28889	77	0	439	516			4640	1.28889	55	0	315	370
4650	1.29167	225	0	1275	1500			4650	1.29167	225	0	1275	1500			4650	1.29167	28	0	166	194			4650	1.29167	87	0	500	587			4650	1.29167	77	0	440	517			4650	1.29167	55	0	316	371
4660	1.29444	225	0	1275	1500			4660	1.29444	225	0	1275	1500			4660	1.29444	29	0	166	195			4660	1.29444	88	0	501	589			4660	1.29444	77	0	441	518			4660	1.29444	55	0	317	372
4670	1.29722	225	0	1275	1500			4670	1.29722	225	0	1275	1500			4670	1.29722	29	0	167	196			4670	1.29722	88	0	502	590			4670	1.29722	77	0	442	519			4670	1.29722	55	0	317	372
4680	1.3	225	0	1275	1500			4680	1.3	225	0	1275	1500			4680	1.3	29	0	167	196			4680	1.3	88	0	503	591			4680	1.3	77	0	443	520			4680	1.3	55	0	318	373
4690	1.30278	225	0	1275	1500			4690	1.30278	225	0	1275	1500			4690	1.30278	29	0	168	197			4690	1.30278	88	0	504	592			4690	1.30278	78	0	444	522			4690	1.30278	56	0	319	375
4700	1.30556	225	0	1275	1500			4700	1.30556	225	0	1275	1500			4700	1.30556	29	0	169	198			4700	1.30556	88	0	505	593			4700	1.30556	78	0	444	522			4700	1.30556	56	0	320	376
4710	1.30833	225	0	1275	1500			4710	1.30833	225	0	1275	1500			4710	1.30833	29	0	169	198			4710	1.30833	89	0	506	595			4710	1.30833	78	0	445	523			4710	1.30833	56	0	321	377
4720	1.31111	225	0	1275	1500			4720	1.31111	225	0	1275	1500			4720	1.31111	29	0	170	199			4720	1.31111	89	0	507	596			4720	1.31111	78	0	446	524			4720	1.31111	56	0	322	378
4730	1.31389	225	0	1275	1500			4730	1.31389	225	0	1275	1500			4730	1.31389	29	0	171	200			4730	1.31389	89	0	508	597			4730	1.31389	78	0	447	525			4730	1.31389	56	0	323	379
4740	1.31667	225	0	1275	1500			4740	1.31667	225	0	1275	1500			4740	1.31667	30	0	171	201			4740	1.31667	89	0	509	598			4740	1.31667	78	0	448	526			4740	1.31667	56	0	324	380
4750	1.31944	225	0	1275	1500			4750	1.31944	225	0	1275	1500			4750	1.31944	30	0	172	202			4750	1.31944	89	0	510	599			4750	1.31944	78	0	449	527			4750	1.31944	56	0	325	381
4760	1.32222	225	0	1275	1500			4760	1.32222	225	0	1275	1500			4760	1.32222	30	0	173	203			4760	1.32222	90	0	511	601			4760	1.32222	79	0	450	529			4760	1.32222	57	0	325	382
4770	1.325	225	0	1275	1500			4770	1.325	225	0	1275	1500			4770	1.325	30	0	173	203			4770	1.325	90	0	512	602			4770	1.325	79	0	451	530			4770	1.325	57	0	326	383
4780	1.32778	225	0	1275	1500			4780	1.32778	225	0	1275	1500			4780	1.32778	30	0	174	204			4780	1.32778	90	0	513	603			4780	1.32778	79	0	452	531			4780	1.32778	57	0	327	384
4790	1.33056	225	0	1275	1500			4790	1.33056	225	0	1275	1500			4790	1.33056	30	0	174	204			4790	1.33056	90	0	514	604			4790	1.33056	79	0	453	532			4790	1.33056	57	0	328	385
4800	1.33333	225	0	1275	1500			4800	1.33333	225	0	1275	1500			4800	1.33333	30	0	175	205			4800	1.33333	90	0	515	605			4800	1.33333	79	0	453	532			4800	1.33333	57	0	329	386
4810	1.33611	225	0	1275	1500			4810	1.33611	225	0	1275	1500			4810	1.33611	30	0	176	206			4810	1.33611	90	0	516	606			4810	1.33611	79	0	454	533			4810	1.33611	57	0	330	387
4820	1.33889	225	0	1275	1500			4820	1.33889	225	0	1275	1500			4820	1.33889	30	0	176	206			4820	1.33889	91	0	517	608			4820	1.33889	79	0	455	534			4820	1.33889	57	0	331	388
4830	1.34167	225	0	1275	1500			4830	1.34167	225	0	1275	1500			4830	1.34167	31	0	177	208			4830	1.34167	91	0	518	609			4830	1.34167	80	0	456	536			4830	1.34167	58	0	332	390
4840	1.34444	225	0	1275	1500			4840	1.34444	225	0	1275	1500			4840	1.34444	31	0	177	208			4840	1.34444	91	0	519	610			4840	1.34444	80	0	457	537			4840	1.34444	58	0	332	390
4850	1.34722	225	0	1275	1500			4850	1.34722	225	0	1275	1500			4850	1.34722	31	0	178	209			4850	1.34722	91	0	520	611			4850	1.34722	80	0	458	538			4850	1.34722	58	0	333	391
4860	1.35	225	0	1275	1500			4860	1.35	225	0	1275	1500			4860	1.35	31	0	179	210			4860	1.35	91	0	522	613			4860	1.35	80	0	459	539			4860	1.35	58	0	334	392
4870	1.35278	225	0	1275	1500			4870	1.35278	225	0	1275	1500			4870	1.35278	31	0	179	210			4870	1.35278	92	0	523	615			4870	1.35278	80	0	460	540			4870	1.35278	58	0	335	393
4880	1.35556	225	0	1275	1500			4880	1.35556	225	0	1275	1500			4880	1.35556	31	0	180	211			4880	1.35556	92	0	524	616			4880	1.35556	80	0	461	541			4880	1.35556	58	0	336	394
4890	1.35833	225	0	1275	1500			4890	1.35833	225	0	1275	1500			4890	1.35833	31	0	181	212			4890	1.35833	92	0	525	617			4890	1.35833	81	0	461	542			4890	1.35833	59	0	337	396
4900	1.36111	225	0	1275	1500			4900	1.36111	225	0	1275	1500			4900	1.36111	31	0	181	212			4900	1.36111	92	0	526	618			4900	1.36111	81	0	462	543			4900	1.36111	59	0	338	397
4910	1.36389	225	0	1275	1500			4910	1.36389	225	0	1275	1500			4910	1.36389	32	0	182	214			4910	1.36389	92	0	527	619			4910	1.36389	81	0	463	544			4910	1.36389	59	0	339	398
4920	1.36667	225	0	1275	1500			4920	1.36667	225	0	1275	1500			4920	1.36667	32	0	183	215			4920	1.36667	93	0	528	621			4920	1.36667	81	0	464	545			4920	1.36667	59	0	340	399
4930	1.36944	225	0	1275	1500			4930	1.36944	225	0	1275	1500			4930	1.36944	32	0	183	215			4930	1.36944	93	0	529	622			4930	1.36944	81	0	465	546			4930	1.36944	59	0	340	399
4940	1.37222	225	0	1275	1500			4940	1.37222	225	0	1275	1500			4940	1.37222	32	0	184	216			4940	1.37222	93	0	530	623			4940	1.37222	81	0	466	547			4940	1.37222	59	0	341	400
4950	1.375	225	0	1275	1500			4950	1.375	225	0	1275	1500			4950	1.375	32	0	184	216			4950	1.375	93	0	531	624			4950	1.375	81	0	467	548			4950	1.375	59	0	342	401
4960	1.37778	225	0	1275	1500			4960	1.37778	225	0	1275	1500			4960	1.37778	32	0	185	217			4960	1.37778	93	0	532	625			4960	1.37778	82	0	468	550			4960	1.37778	60	0	343	403
4970	1.38056	225	0	1275	1500			4970	1.38056	225	0	1275	1500			4970	1.38056	32	0	186	218			4970	1.38056	94	0	533	627			4970	1.38056	82	0	469	551			4970	1.38056	60	0	344	404
4980	1.38333	225	0	1275	1500			4980	1.38333	225	0	1275	1500			4980	1.38333	32	0	186	218			4980	1.38333	94	0	534	628			4980	1.38333	82	0	470	552			4980	1.38333	60	0	345	405
4990	1.38611	225	0	1275	1500			4990	1.38611	225	0	1275	1500			4990	1.38611	32	0	187	219			4990	1.38611	94	0	535	629			4990	1.38611	82	0	470	552			4990	1.38611	60	0	346	406
5000	1.38889	225	0	1275	1500			5000	1.38889	225	0	1275	1500			5000	1.38889	33	0	188	221			5000	1.38889	94	0	536	630			5000	1.38889	82	0	471	553			5000	1.38889	60	0	347	407
5010	1.39167	225	0	1275	1500			5010	1.39167	225	0	1275	1500			5010	1.39167	33	0	188	221			5010	1.39167	94	0	537	631			5010	1.39167	82	0	472	554			5010	1.39167	60	0	348	408
5020	1.39444	225	0	1275	1500			5020	1.39444	225	0	1275	1500			5020	1.39444	33	0	189	222			5020	1.39444	94	0	538	632			5020	1.39444	83	0	473	556			5020	1.39444	61	0	348	409
5030	1.39722	225	0	1275	1500			5030	1.39722	225	0	1275	1500			5030	1.39722	33	0	189	222			5030	1.39722	95	0	539	634			5030	1.39722	83	0	474	557			5030	1.39722	61	0	349	410
5040	1.4	225	0	1275	1500			5040	1.4	225	0	1275	1500			5040	1.4	33	0	190	223			5040	1.4	95	0	540	635			5040	1.4	83	0	475	558			5040	1.4	61	0	350	411
5050	1.40278	225	0	1275	1500			5050	1.40278	225	0	1275	1500			5050	1.40278	33	0	191	224			5050	1.40278	95	0	541	636			5050	1.40278	83	0	476	559			5050	1.40278	61	0	351	412
5060	1.40556	225	0	1275	1500			5060	1.40556	225	0	1275	1500			5060	1.40556	33	0	191	224			5060	1.40556	95	0	542	637			5060	1.40556	83	0	477	560			5060	1.40556	61	0	352	413
5070	1.40833	225	0	1275	1500			5070	1.40833	225	0	1275	1500			5070	1.40833	33	0	192	225			5070	1.40833	95	0	543	638			5070	1.40833	83	0	478	561			5070	1.40833	61	0	353	414
5080	1.41111	225	0	1275	1500			5080	1.41111	225	0	1275	1500			5080	1.41111	34	0	193	227			5080	1.41111	96	0	544	640			5080	1.41111	84	0	479	563			5080	1.41111	62	0	354	416
5090	1.41389	225	0	1275	1500			5090	1.41389	225	0	1275	1500			5090	1.41389	34	0	193	227			5090	1.41389	96	0	545	641			5090	1.41389	84	0	479	563			5090	1.41389	62	0	355	417
5100	1.41667	225	0	1275	1500			5100	1.41667	225	0	1275	1500			5100	1.41667	34	0	194	228			5100	1.41667	96	0	546	642			5100	1.41667	84	0	480	564			5100	1.41667	62	0	356	418
5110	1.41944	225	0	1275	1500			5110	1.41944	225	0	1275	1500			5110	1.41944	34	0	195	229			5110	1.41944	96	0	547	643			5110	1.41944	84	0	481	565			5110	1.41944	62	0	356	418
5120	1.42222	225	0	1275	1500			5120	1.42222	225	0	1275	1500			5120	1.42222	34	0	195	229			5120	1.42222	96	0	548	644			5120	1.42222	84	0	482	566			5120	1.42222	62	0	357	419
5130	1.425	225	0	1275	1500			5130	1.425	225	0	1275	1500			5130	1.425	34	0	196	230			5130	1.425	97	0	549	646			5130	1.425	84	0	483	567			5130	1.425	62	0	358	420
5140	1.42778	225	0	1275	1500			5140	1.42778	225	0	1275	1500			5140	1.42778	34	0	197	231			5140	1.42778	97	0	551	648			5140	1.42778	85	0	484	569			5140	1.42778	63	0	359	422
5150	1.43056	225	0	1275	1500			5150	1.43056	225	0	1275	1500			5150	1.43056	34	0	197	231			5150	1.43056	97	0	552	649			5150	1.43056	85	0	485	570			5150	1.43056	63	0	360	423
5160	1.43333	225	0	1275	1500			5160	1.43333	225	0	1275	1500			5160	1.43333	35	0	198	233			5160	1.43333	97	0	553	650			5160	1.43333	85	0	486	571			5160	1.43333	63	0	361	424
5170	1.43611	225	0	1275	1500			5170	1.43611	225	0	1275	1500			5170	1.43611	35	0	198	233			5170	1.43611	97	0	554	651			5170	1.43611	85	0	487	572			5170	1.43611	63	0	362	425
5180	1.43889	225	0	1275	1500			5180	1.43889	225	0	1275	1500			5180	1.43889	35	0	199	234			5180	1.43889	97	0	555	652			5180	1.43889	85	0	488	573			5180	1.43889	63	0	363	426
5190	1.44167	225	0	1275	1500			5190	1.44167	225	0	1275	1500			5190	1.44167	35	0	200	235			5190	1.44167	98	0	556	654			5190	1.44167	85	0	488	573			5190	1.44167	63	0	364	427
5200	1.44444	225	0	1275	1500			5200	1.44444	225	0	1275	1500			5200	1.44444	35	0	200	235			5200	1.44444	98	0	557	655			5200	1.44444	85	0	489	574			5200	1.44444	63	0	365	428
5210	1.44722	225	0	1275	1500			5210	1.44722	225	0	1275	1500			5210	1.44722	35	0	201	236			5210	1.44722	98	0	558	656			5210	1.44722	86	0	490	576			5210	1.44722	64	0	365	429
5220	1.45	225	0	1275	1500			5220	1.45	225	0	1275	1500			5220	1.45	35	0	202	237			5220	1.45	98	0	559	657			5220	1.45	86	0	491	577			5220	1.45	64	0	366	430
5230	1.45278	225	0	1275	1500			5230	1.45278	225	0	1275	1500			5230	1.45278	35	0	202	237			5230	1.45278	98	0	560	658			5230	1.45278	86	0	492	578			5230	1.45278	64	0	367	431
5240	1.45556	225	0	1275	1500			5240	1.45556	225	0	1275	1500			5240	1.45556	36	0	203	239			5240	1.45556	99	0	561	660			5240	1.45556	86	0	493	579			5240	1.45556	64	0	368	432
5250	1.45833	225	0	1275	1500			5250	1.45833	225	0	1275	1500			5250	1.45833	36	0	204	240			5250	1.45833	99	0	562	661			5250	1.45833	86	0	494	580			5250	1.45833	64	0	369	433
5260	1.46111	225	0	1275	1500			5260	1.46111	225	0	1275	1500			5260	1.46111	36	0	204	240			5260	1.46111	99	0	563	662			5260	1.46111	86	0	495	581			5260	1.46111	64	0	370	434
5270	1.46389	225	0	1275	1500			5270	1.46389	225	0	1275	1500			5270	1.46389	36	0	205	241			5270	1.46389	99	0	564	663			5270	1.46389	87	0	496	583			5270	1.46389	65	0	371	436
5280	1.46667	225	0	1275	1500			5280	1.46667	225	0	1275	1500			5280	1.46667	36	0	205	241			5280	1.46667	99	0	565	664			5280	1.46667	87	0	497	584			5280	1.46667	65	0	372	437
5290	1.46944	225	0	1275	1500			5290	1.46944	225	0	1275	1500			5290	1.46944	36	0	206	242			5290	1.46944	100	0	566	666			5290	1.46944	87	0	497	584			5290	1.46944	65	0	373	438
5300	1.47222	225	0	1275	1500			5300	1.47222	225	0	1275	1500			5300	1.47222	36	0	207	243			5300	1.47222	100	0	567	667			5300	1.47222	87	0	498	585			5300	1.47222	65	0	373	438
5310	1.475	225	0	1275	1500			5310	1.475	225	0	1275	1500			5310	1.475	36	0	207	243			5310	1.475	100	0	568	668			5310	1.475	87	0	499	586			5310	1.475	65	0	374	439
5320	1.47778	225	0	1275	1500			5320	1.47778	225	0	1275	1500			5320	1.47778	37	0	208	245			5320	1.47778	100	0	569	669			5320	1.47778	87	0	500	587			5320	1.47778	65	0	375	440
5330	1.48056	225	0	1275	1500			5330	1.48056	225	0	1275	1500			5330	1.48056	37	0	209	246			5330	1.48056	100	0	570	670			5330	1.48056	88	0	501	589			5330	1.48056	66	0	376	442
5340	1.48333	225	0	1275	1500			5340	1.48333	225	0	1275	1500			5340	1.48333	37	0	209	246			5340	1.48333	101	0	571	672			5340	1.48333	88	0	502	590			5340	1.48333	66	0	377	443
5350	1.48611	225	0	1275	1500			5350	1.48611	225	0	1275	1500			5350	1.48611	37	0	210	247			5350	1.48611	101	0	572	673			5350	1.48611	88	0	503	591			5350	1.48611	66	0	378	444
5360	1.48889	225	0	1275	1500			5360	1.48889	225	0	1275	1500			5360	1.48889	37	0	211	248			5360	1.48889	101	0	573	674			5360	1.48889	88	0	504	592			5360	1.48889	66	0	379	445
5370	1.49167	225	0	1275	1500			5370	1.49167	225	0	1275	1500			5370	1.49167	37	0	211	248			5370	1.49167	101	0	574	675			5370	1.49167	88	0	505	593			5370	1.49167	66	0	380	446
5380	1.49444	225	0	1275	1500			5380	1.49444	225	0	1275	1500			5380	1.49444	37	0	212	249			5380	1.49444	101	0	575	676			5380	1.49444	88	0	506	594			5380	1.49444	66	0	381	447
5390	1.49722	225	0	1275	1500			5390	1.49722	225	0	1275	1500			5390	1.49722	38	0	213	251			5390	1.49722	102	0	577	679			5390	1.49722	89	0	507	596			5390	1.49722	67	0	382	449
5400	1.5	225	0	1275	1500			5400	1.5	225	0	1275	1500			5400	1.5	38	0	213	251			5400	1.5	102	0	577	679			5400	1.5	89	0	507	596			5400	1.5	67	0	382	449
5410	1.50278	225	0	1275	1500			5410	1.50278	225	0	1275	1500			5410	1.50278	38	0	214	252			5410	1.50278	102	0	578	680			5410	1.50278	89	0	508	597			5410	1.50278	67	0	383	450
5420	1.50556	225	0	1275	1500			5420	1.50556	225	0	1275	1500			5420	1.50556	38	0	214	252			5420	1.50556	102	0	579	681			5420	1.50556	89	0	509	598			5420	1.50556	67	0	384	451
5430	1.50833	225	0	1275	1500			5430	1.50833	225	0	1275	1500			5430	1.50833	38	0	215	253			5430	1.50833	102	0	581	683			5430	1.50833	89	0	510	599			5430	1.50833	67	0	385	452
5440	1.51111	225	0	1275	1500			5440	1.51111	225	0	1275	1500			5440	1.51111	38	0	216	254			5440	1.51111	102	0	582	684			5440	1.51111	89	0	511	600			5440	1.51111	67	0	386	453
5450	1.51389	225	0	1275	1500			5450	1.51389	225	0	1275	1500			5450	1.51389	38	0	216	254			5450	1.51389	103	0	583	686			5450	1.51389	89	0	512	601			5450	1.51389	67	0	387	454
5460	1.51667	225	0	1275	1500			5460	1.51667	225	0	1275	1500			5460	1.51667	38	0	217	255			5460	1.51667	103	0	584	687			5460	1.51667	90	0	513	603			5460	1.51667	68	0	388	456
5470	1.51944	225	0	1275	1500			5470	1.51944	225	0	1275	1500			5470	1.51944	38	0	217	255			5470	1.51944	103	0	585	688			5470	1.51944	90	0	514	604			5470	1.51944	68	0	389	457
5480	1.52222	225	0	1275	1500			5480	1.52222	225	0	1275	1500			5480	1.52222	38	0	218	256			5480	1.52222	103	0	586	689			5480	1.52222	90	0	515	605			5480	1.52222	68	0	390	458
5490	1.525	225	0	1275	1500			5490	1.525	225	0	1275	1500			5490	1.525	39	0	219	258			5490	1.525	103	0	587	690			5490	1.525	90	0	515	605			5490	1.525	68	0	390	458
5500	1.52778	225	0	1275	1500			5500	1.52778	225	0	1275	1500			5500	1.52778	39	0	219	258			5500	1.52778	103	0	588	691			5500	1.52778	90	0	516	606			5500	1.52778	68	0	391	459
5510	1.53056	225	0	1275	1500			5510	1.53056	225	0	1275	1500			5510	1.53056	39	0	220	259			5510	1.53056	104	0	589	693			5510	1.53056	90	0	517	607			5510	1.53056	68	0	392	460
5520	1.53333	225	0	1275	1500			5520	1.53333	225	0	1275	1500			5520	1.53333	39	0	220	259			5520	1.53333	104	0	590	694			5520	1.53333	91	0	518	609			5520	1.53333	69	0	393	462
5530	1.53611	225	0	1275	1500			5530	1.53611	225	0	1275	1500			5530	1.53611	39	0	221	260			5530	1.53611	104	0	591	695			5530	1.53611	91	0	519	610			5530	1.53611	69	0	394	463
5540	1.53889	225	0	1275	1500			5540	1.53889	225	0	1275	1500			5540	1.53889	39	0	222	261			5540	1.53889	104	0	592	696			5540	1.53889	91	0	520	611			5540	1.53889	69	0	395	464
5550	1.54167	225	0	1275	1500			5550	1.54167	225	0	1275	1500			5550	1.54167	39	0	222	261			5550	1.54167	104	0	593	697			5550	1.54167	91	0	521	612			5550	1.54167	69	0	396	465
5560	1.54444	225	0	1275	1500			5560	1.54444	225	0	1275	1500			5560	1.54444	39	0	223	262			5560	1.54444	104	0	594	698			5560	1.54444	91	0	522	613			5560	1.54444	69	0	397	466
5570	1.54722	225	0	1275	1500			5570	1.54722	225	0	1275	1500			5570	1.54722	39	0	224	263			5570	1.54722	105	0	595	700			5570	1.54722	91	0	523	614			5570	1.54722	69	0	398	467
5580	1.55	225	0	1275	1500			5580	1.55	225	0	1275	1500			5580	1.55	40	0	224	264			5580	1.55	105	0	596	701			5580	1.55	92	0	524	616			5580	1.55	70	0	399	469
5590	1.55278	225	0	1275	1500			5590	1.55278	225	0	1275	1500			5590	1.55278	40	0	225	265			5590	1.55278	105	0	597	702			5590	1.55278	92	0	524	616			5590	1.55278	70	0	399	469
5600	1.55556	225	0	1275	1500			5600	1.55556	225	0	1275	1500			5600	1.55556	40	0	225	265			5600	1.55556	105	0	598	703			5600	1.55556	92	0	525	617			5600	1.55556	70	0	400	470
5610	1.55833	225	0	1275	1500			5610	1.55833	225	0	1275	1500			5610	1.55833	40	0	226	266			5610	1.55833	105	0	599	704			5610	1.55833	92	0	526	618			5610	1.55833	70	0	401	471
5620	1.56111	225	0	1275	1500			5620	1.56111	225	0	1275	1500			5620	1.56111	40	0	227	267			5620	1.56111	105	0	600	705			5620	1.56111	92	0	527	619			5620	1.56111	70	0	402	472
5630	1.56389	225	0	1275	1500			5630	1.56389	225	0	1275	1500			5630	1.56389	40	0	227	267			5630	1.56389	106	0	601	707			5630	1.56389	92	0	528	620			5630	1.56389	70	0	403	473
5640	1.56667	225	0	1275	1500			5640	1.56667	225	0	1275	1500			5640	1.56667	40	0	228	268			5640	1.56667	106	0	602	708			5640	1.56667	92	0	529	621			5640	1.56667	70	0	404	474
5650	1.56944	225	0	1275	1500			5650	1.56944	225	0	1275	1500			5650	1.56944	40	0	229	269			5650	1.56944	106	0	603	709			5650	1.56944	93	0	530	623			5650	1.56944	71	0	405	476
5660	1.57222	225	0	1275	1500			5660	1.57222	225	0	1275	1500			5660	1.57222	40	0	229	269			5660	1.57222	106	0	604	710			5660	1.57222	93	0	531	624			5660	1.57222	71	0	406	477
5670	1.575	225	0	1275	1500			5670	1.575	225	0	1275	1500			5670	1.575	41	0	230	271			5670	1.575	106	0	605	711			5670	1.575	93	0	532	625			5670	1.575	71	0	407	478
5680	1.57778	225	0	1275	1500			5680	1.57778	225	0	1275	1500			5680	1.57778	41	0	230	271			5680	1.57778	107	0	606	713			5680	1.57778	93	0	533	626			5680	1.57778	71	0	408	479
5690	1.58056	225	0	1275	1500			5690	1.58056	225	0	1275	1500			5690	1.58056	41	0	231	272			5690	1.58056	107	0	607	714			5690	1.58056	93	0	533	626			5690	1.58056	71	0	408	479
5700	1.58333	225	0	1275	1500			5700	1.58333	225	0	1275	1500			5700	1.58333	41	0	232	273			5700	1.58333	107	0	608	715			5700	1.58333	93	0	534	627			5700	1.58333	71	0	409	480
5710	1.58611	225	0	1275	1500			5710	1.58611	225	0	1275	1500			5710	1.58611	41	0	232	273			5710	1.58611	107	0	609	716			5710	1.58611	94	0	535	629			5710	1.58611	72	0	410	482
5720	1.58889	225	0	1275	1500			5720	1.58889	225	0	1275	1500			5720	1.58889	41	0	233	274			5720	1.58889	107	0	610	717			5720	1.58889	94	0	536	630			5720	1.58889	72	0	411	483
5730	1.59167	225	0	1275	1500			5730	1.59167	225	0	1275	1500			5730	1.59167	41	0	234	275			5730	1.59167	107	0	611	718			5730	1.59167	94	0	537	631			5730	1.59167	72	0	412	484
5740	1.59444	225	0	1275	1500			5740	1.59444	225	0	1275	1500			5740	1.59444	41	0	234	275			5740	1.59444	108	0	612	720			5740	1.59444	94	0	538	632			5740	1.59444	72	0	413	485
5750	1.59722	225	0	1275	1500			5750	1.59722	225	0	1275	1500			5750	1.59722	41	0	235	276			5750	1.59722	108	0	613	721			5750	1.59722	94	0	539	633			5750	1.59722	72	0	414	486
5760	1.6	225	0	1275	1500			5760	1.6	225	0	1275	1500			5760	1.6	42	0	235	277			5760	1.6	108	0	615	723			5760	1.6	94	0	540	634			5760	1.6	72	0	415	487
5770	1.60278	225	0	1275	1500			5770	1.60278	225	0	1275	1500			5770	1.60278	42	0	236	278			5770	1.60278	108	0	616	724			5770	1.60278	95	0	541	636			5770	1.60278	73	0	416	489
5780	1.60556	225	0	1275	1500			5780	1.60556	225	0	1275	1500			5780	1.60556	42	0	237	279			5780	1.60556	108	0	617	725			5780	1.60556	95	0	542	637			5780	1.60556	73	0	417	490
5790	1.60833	225	0	1275	1500			5790	1.60833	225	0	1275	1500			5790	1.60833	42	0	237	279			5790	1.60833	109	0	618	727			5790	1.60833	95	0	542	637			5790	1.60833	73	0	417	490
5800	1.61111	225	0	1275	1500			5800	1.61111	225	0	1275	1500			5800	1.61111	42	0	238	280			5800	1.61111	109	0	619	728			5800	1.61111	95	0	543	638			5800	1.61111	73	0	418	491
5810	1.61389	225	0	1275	1500			5810	1.61389	225	0	1275	1500			5810	1.61389	42	0	238	280			5810	1.61389	109	0	620	729			5810	1.61389	95	0	544	639			5810	1.61389	73	0	419	492
5820	1.61667	225	0	1275	1500			5820	1.61667	225	0	1275	1500			5820	1.61667	42	0	239	281			5820	1.61667	109	0	621	730			5820	1.61667	96	0	545	641			5820	1.61667	74	0	420	494
5830	1.61944	225	0	1275	1500			5830	1.61944	225	0	1275	1500			5830	1.61944	42	0	240	282			5830	1.61944	109	0	622	731			5830	1.61944	96	0	546	642			5830	1.61944	74	0	421	495
5840	1.62222	225	0	1275	1500			5840	1.62222	225	0	1275	1500			5840	1.62222	42	0	240	282			5840	1.62222	109	0	623	732			5840	1.62222	96	0	547	643			5840	1.62222	74	0	422	496
5850	1.625	225	0	1275	1500			5850	1.625	225	0	1275	1500			5850	1.625	43	0	241	284			5850	1.625	110	0	624	734			5850	1.625	96	0	548	644			5850	1.625	74	0	423	497
5860	1.62778	225	0	1275	1500			5860	1.62778	225	0	1275	1500			5860	1.62778	43	0	242	285			5860	1.62778	110	0	625	735			5860	1.62778	96	0	549	645			5860	1.62778	74	0	424	498
5870	1.63056	225	0	1275	1500			5870	1.63056	225	0	1275	1500			5870	1.63056	43	0	242	285			5870	1.63056	110	0	626	736			5870	1.63056	96	0	550	646			5870	1.63056	74	0	425	499
5880	1.63333	225	0	1275	1500			5880	1.63333	225	0	1275	1500			5880	1.63333	43	0	243	286			5880	1.63333	110	0	627	737			5880	1.63333	97	0	551	648			5880	1.63333	75	0	426	501
5890	1.63611	225	0	1275	1500			5890	1.63611	225	0	1275	1500			5890	1.63611	43	0	243	286			5890	1.63611	110	0	628	738			5890	1.63611	97	0	551	648			5890	1.63611	75	0	426	501
5900	1.63889	225	0	1275	1500			5900	1.63889	225	0	1275	1500			5900	1.63889	43	0	244	287			5900	1.63889	110	0	629	739			5900	1.63889	97	0	552	649			5900	1.63889	75	0	427	502
5910	1.64167	225	0	1275	1500			5910	1.64167	225	0	1275	1500			5910	1.64167	43	0	245	288			5910	1.64167	111	0	630	741			5910	1.64167	97	0	553	650			5910	1.64167	75	0	428	503
5920	1.64444	225	0	1275	1500			5920	1.64444	225	0	1275	1500			5920	1.64444	43	0	245	288			5920	1.64444	111	0	631	742			5920	1.64444	97	0	554	651			5920	1.64444	75	0	429	504
5930	1.64722	225	0	1275	1500			5930	1.64722	225	0	1275	1500			5930	1.64722	43	0	246	289			5930	1.64722	111	0	632	743			5930	1.64722	97	0	555	652			5930	1.64722	75	0	430	505
5940	1.65	225	0	1275	1500			5940	1.65	225	0	1275	1500			5940	1.65	44	0	247	291			5940	1.65	111	0	633	744			5940	1.65	98	0	556	654			5940	1.65	76	0	431	507
5950	1.65278	225	0	1275	1500			5950	1.65278	225	0	1275	1500			5950	1.65278	44	0	247	291			5950	1.65278	111	0	634	745			5950	1.65278	98	0	557	655			5950	1.65278	76	0	432	508
5960	1.65556	225	0	1275	1500			5960	1.65556	225	0	1275	1500			5960	1.65556	44	0	248	292			5960	1.65556	112	0	635	747			5960	1.65556	98	0	558	656			5960	1.65556	76	0	433	509
5970	1.65833	225	0	1275	1500			5970	1.65833	225	0	1275	1500			5970	1.65833	44	0	248	292			5970	1.65833	112	0	636	748			5970	1.65833	98	0	559	657			5970	1.65833	76	0	434	510
5980	1.66111	225	0	1275	1500			5980	1.66111	225	0	1275	1500			5980	1.66111	44	0	249	293			5980	1.66111	112	0	637	749			5980	1.66111	98	0	560	658			5980	1.66111	76	0	435	511
5990	1.66389	225	0	1275	1500			5990	1.66389	225	0	1275	1500			5990	1.66389	44	0	250	294			5990	1.66389	112	0	638	750			5990	1.66389	98	0	560	658			5990	1.66389	76	0	435	511
6000	1.66667	225	0	1275	1500			6000	1.66667	225	0	1275	1500			6000	1.66667	44	0	250	294			6000	1.66667	112	0	639	751			6000	1.66667	99	0	561	660			6000	1.66667	77	0	436	513
6010	1.66944	225	0	1275	1500			6010	1.66944	225	0	1275	1500			6010	1.66944	44	0	251	295			6010	1.66944	112	0	640	752			6010	1.66944	99	0	562	661			6010	1.66944	77	0	437	514
6020	1.67222	225	0	1275	1500			6020	1.67222	225	0	1275	1500			6020	1.67222	44	0	251	295			6020	1.67222	113	0	641	754			6020	1.67222	99	0	563	662			6020	1.67222	77	0	438	515
6030	1.675	225	0	1275	1500			6030	1.675	225	0	1275	1500			6030	1.675	45	0	252	297			6030	1.675	113	0	642	755			6030	1.675	99	0	564	663			6030	1.675	77	0	439	516
6040	1.67778	225	0	1275	1500			6040	1.67778	225	0	1275	1500			6040	1.67778	45	0	253	298			6040	1.67778	113	0	643	756			6040	1.67778	99	0	565	664			6040	1.67778	77	0	440	517
6050	1.68056	225	0	1275	1500			6050	1.68056	225	0	1275	1500			6050	1.68056	45	0	253	298			6050	1.68056	113	0	644	757			6050	1.68056	99	0	566	665			6050	1.68056	77	0	441	518
6060	1.68333	225	0	1275	1500			6060	1.68333	225	0	1275	1500			6060	1.68333	45	0	254	299			6060	1.68333	113	0	645	758			6060	1.68333	100	0	567	667			6060	1.68333	78	0	442	520
6070	1.68611	225	0	1275	1500			6070	1.68611	225	0	1275	1500			6070	1.68611	45	0	255	300			6070	1.68611	114	0	647	761			6070	1.68611	100	0	568	668			6070	1.68611	78	0	443	521
6080	1.68889	225	0	1275	1500			6080	1.68889	225	0	1275	1500			6080	1.68889	45	0	255	300			6080	1.68889	114	0	648	762			6080	1.68889	100	0	568	668			6080	1.68889	78	0	443	521
6090	1.69167	225	0	1275	1500			6090	1.69167	225	0	1275	1500			6090	1.69167	45	0	256	301			6090	1.69167	114	0	649	763			6090	1.69167	100	0	569	669			6090	1.69167	78	0	444	522
6100	1.69444	225	0	1275	1500			6100	1.69444	225	0	1275	1500			6100	1.69444	45	0	257	302			6100	1.69444	114	0	650	764			6100	1.69444	100	0	570	670			6100	1.69444	78	0	445	523
6110	1.69722	225	0	1275	1500			6110	1.69722	225	0	1275	1500			6110	1.69722	45	0	257	302			6110	1.69722	114	0	651	765			6110	1.69722	100	0	571	671			6110	1.69722	78	0	446	524
6120	1.7	225	0	1275	1500			6120	1.7	225	0	1275	1500			6120	1.7	46	0	258	304			6120	1.7	114	0	652	766			6120	1.7	101	0	572	673			6120	1.7	79	0	447	526
6130	1.70278	225	0	1275	1500			6130	1.70278	225	0	1275	1500			6130	1.70278	46	0	258	304			6130	1.70278	115	0	653	768			6130	1.70278	101	0	573	674			6130	1.70278	79	0	448	527
6140	1.70556	225	0	1275	1500			6140	1.70556	225	0	1275	1500			6140	1.70556	46	0	259	305			6140	1.70556	115	0	654	769			6140	1.70556	101	0	574	675			6140	1.70556	79	0	449	528
6150	1.70833	225	0	1275	1500			6150	1.70833	225	0	1275	1500			6150	1.70833	46	0	260	306			6150	1.70833	115	0	655	770			6150	1.70833	101	0	575	676			6150	1.70833	79	0	450	529
6160	1.71111	225	0	1275	1500			6160	1.71111	225	0	1275	1500			6160	1.71111	46	0	260	306			6160	1.71111	115	0	656	771			6160	1.71111	101	0	576	677			6160	1.71111	79	0	451	530
6170	1.71389	225	0	1275	1500			6170	1.71389	225	0	1275	1500			6170	1.71389	46	0	261	307			6170	1.71389	115	0	657	772			6170	1.71389	101	0	577	678			6170	1.71389	79	0	452	531
6180	1.71667	225	0	1275	1500			6180	1.71667	225	0	1275	1500			6180	1.71667	46	0	262	308			6180	1.71667	116	0	658	774			6180	1.71667	102	0	577	679			6180	1.71667	80	0	452	532
6190	1.71944	225	0	1275	1500			6190	1.71944	225	0	1275	1500			6190	1.71944	46	0	262	308			6190	1.71944	116	0	659	775			6190	1.71944	102	0	578	680			6190	1.71944	80	0	453	533
6200	1.72222	225	0	1275	1500			6200	1.72222	225	0	1275	1500			6200	1.72222	46	0	263	309			6200	1.72222	116	0	660	776			6200	1.72222	102	0	579	681			6200	1.72222	80	0	454	534
6210	1.725	225	0	1275	1500			6210	1.725	225	0	1275	1500			6210	1.725	47	0	263	310			6210	1.725	116	0	661	777			6210	1.725	102	0	580	682			6210	1.725	80	0	455	535
6220	1.72778	225	0	1275	1500			6220	1.72778	225	0	1275	1500			6220	1.72778	47	0	264	311			6220	1.72778	116	0	662	778			6220	1.72778	102	0	581	683			6220	1.72778	80	0	456	536
6230	1.73056	225	0	1275	1500			6230	1.73056	225	0	1275	1500			6230	1.73056	47	0	265	312			6230	1.73056	116	0	663	779			6230	1.73056	102	0	582	684			6230	1.73056	80	0	457	537
6240	1.73333	225	0	1275	1500			6240	1.73333	225	0	1275	1500			6240	1.73333	47	0	265	312			6240	1.73333	117	0	664	781			6240	1.73333	103	0	583	686			6240	1.73333	81	0	458	539
6250	1.73611	225	0	1275	1500			6250	1.73611	225	0	1275	1500			6250	1.73611	47	0	266	313			6250	1.73611	117	0	665	782			6250	1.73611	103	0	584	687			6250	1.73611	81	0	459	540
6260	1.73889	225	0	1275	1500			6260	1.73889	225	0	1275	1500			6260	1.73889	47	0	267	314			6260	1.73889	117	0	666	783			6260	1.73889	103	0	585	688			6260	1.73889	81	0	460	541
6270	1.74167	225	0	1275	1500			6270	1.74167	225	0	1275	1500			6270	1.74167	47	0	267	314			6270	1.74167	117	0	667	784			6270	1.74167	103	0	586	689			6270	1.74167	81	0	461	542
6280	1.74444	225	0	1275	1500			6280	1.74444	225	0	1275	1500			6280	1.74444	47	0	268	315			6280	1.74444	117	0	668	785			6280	1.74444	103	0	587	690			6280	1.74444	81	0	462	543
6290	1.74722	225	0	1275	1500			6290	1.74722	225	0	1275	1500			6290	1.74722	48	0	269	317			6290	1.74722	118	0	670	788			6290	1.74722	104	0	588	692			6290	1.74722	82	0	463	545
6300	1.75	225	0	1275	1500			6300	1.75	225	0	1275	1500			6300	1.75	48	0	269	317			6300	1.75	118	0	671	789			6300	1.75	104	0	588	692			6300	1.75	82	0	464	546
6310	1.75278	225	0	1275	1500			6310	1.75278	225	0	1275	1500			6310	1.75278	48	0	270	318			6310	1.75278	118	0	672	790			6310	1.75278	104	0	589	693			6310	1.75278	82	0	465	547
6320	1.75556	225	0	1275	1500			6320	1.75556	225	0	1275	1500			6320	1.75556	48	0	271	319			6320	1.75556	118	0	673	791			6320	1.75556	104	0	590	694			6320	1.75556	82	0	466	548
6330	1.75833	225	0	1275	1500			6330	1.75833	225	0	1275	1500			6330	1.75833	48	0	272	320			6330	1.75833	118	0	674	792			6330	1.75833	104	0	591	695			6330	1.75833	82	0	467	549
6340	1.76111	225	0	1275	1500			6340	1.76111	225	0	1275	1500			6340	1.76111	48	0	273	321			6340	1.76111	118	0	675	793			6340	1.76111	104	0	592	696			6340	1.76111	82	0	468	550
6350	1.76389	225	0	1275	1500			6350	1.76389	225	0	1275	1500			6350	1.76389	48	0	274	322			6350	1.76389	119	0	676	795			6350	1.76389	104	0	593	697			6350	1.76389	83	0	469	552
6360	1.76667	225	0	1275	1500			6360	1.76667	225	0	1275	1500			6360	1.76667	48	0	274	322			6360	1.76667	119	0	677	796			6360	1.76667	105	0	594	699			6360	1.76667	83	0	470	553
6370	1.76944	225	0	1275	1500			6370	1.76944	225	0	1275	1500			6370	1.76944	49	0	275	324			6370	1.76944	119	0	678	797			6370	1.76944	105	0	595	700			6370	1.76944	83	0	471	554
6380	1.77222	225	0	1275	1500			6380	1.77222	225	0	1275	1500			6380	1.77222	49	0	276	325			6380	1.77222	119	0	679	798			6380	1.77222	105	0	596	701			6380	1.77222	83	0	472	555
6390	1.775	225	0	1275	1500			6390	1.775	225	0	1275	1500			6390	1.775	49	0	277	326			6390	1.775	119	0	680	799			6390	1.775	105	0	597	702			6390	1.775	83	0	473	556
6400	1.77778	225	0	1275	1500			6400	1.77778	225	0	1275	1500			6400	1.77778	49	0	278	327			6400	1.77778	119	0	681	800			6400	1.77778	105	0	598	703			6400	1.77778	83	0	474	557
6410	1.78056	225	0	1275	1500			6410	1.78056	225	0	1275	1500			6410	1.78056	49	0	279	328			6410	1.78056	120	0	682	802			6410	1.78056	105	0	599	704			6410	1.78056	84	0	475	559
6420	1.78333	225	0	1275	1500			6420	1.78333	225	0	1275	1500			6420	1.78333	49	0	280	329			6420	1.78333	120	0	683	803			6420	1.78333	106	0	600	706			6420	1.78333	84	0	476	560
6430	1.78611	225	0	1275	1500			6430	1.78611	225	0	1275	1500			6430	1.78611	49	0	280	329			6430	1.78611	120	0	684	804			6430	1.78611	106	0	601	707			6430	1.78611	84	0	477	561
6440	1.78889	225	0	1275	1500			6440	1.78889	225	0	1275	1500			6440	1.78889	50	0	281	331			6440	1.78889	120	0	685	805			6440	1.78889	106	0	601	707			6440	1.78889	84	0	478	562
6450	1.79167	225	0	1275	1500			6450	1.79167	225	0	1275	1500			6450	1.79167	50	0	282	332			6450	1.79167	120	0	686	806			6450	1.79167	106	0	602	708			6450	1.79167	84	0	479	563
6460	1.79444	225	0	1275	1500			6460	1.79444	225	0	1275	1500			6460	1.79444	50	0	283	333			6460	1.79444	121	0	687	808			6460	1.79444	106	0	603	709			6460	1.79444	84	0	480	564
6470	1.79722	225	0	1275	1500			6470	1.79722	225	0	1275	1500			6470	1.79722	50	0	284	334			6470	1.79722	121	0	688	809			6470	1.79722	106	0	604	710			6470	1.79722	85	0	481	566
6480	1.8	225	0	1275	1500			6480	1.8	225	0	1275	1500			6480	1.8	50	0	285	335			6480	1.8	121	0	689	810			6480	1.8	107	0	605	712			6480	1.8	85	0	482	567
6490	1.80278	225	0	1275	1500			6490	1.80278	225	0	1275	1500			6490	1.80278	50	0	286	336			6490	1.80278	121	0	690	811			6490	1.80278	107	0	606	713			6490	1.80278	85	0	483	568
6500	1.80556	225	0	1275	1500			6500	1.80556	225	0	1275	1500			6500	1.80556	50	0	286	336			6500	1.80556	121	0	691	812			6500	1.80556	107	0	607	714			6500	1.80556	85	0	484	569
6510	1.80833	225	0	1275	1500			6510	1.80833	225	0	1275	1500			6510	1.80833	51	0	287	338			6510	1.80833	122	0	692	814			6510	1.80833	107	0	608	715			6510	1.80833	85	0	485	570
6520	1.81111	225	0	1275	1500			6520	1.81111	225	0	1275	1500			6520	1.81111	51	0	288	339			6520	1.81111	122	0	693	815			6520	1.81111	107	0	609	716			6520	1.81111	85	0	486	571
6530	1.81389	225	0	1275	1500			6530	1.81389	225	0	1275	1500			6530	1.81389	51	0	289	340			6530	1.81389	122	0	694	816			6530	1.81389	107	0	610	717			6530	1.81389	86	0	487	573
6540	1.81667	225	0	1275	1500			6540	1.81667	225	0	1275	1500			6540	1.81667	51	0	290	341			6540	1.81667	122	0	696	818			6540	1.81667	108	0	611	719			6540	1.81667	86	0	488	574
6550	1.81944	225	0	1275	1500			6550	1.81944	225	0	1275	1500			6550	1.81944	51	0	291	342			6550	1.81944	122	0	697	819			6550	1.81944	108	0	612	720			6550	1.81944	86	0	489	575
6560	1.82222	225	0	1275	1500			6560	1.82222	225	0	1275	1500			6560	1.82222	51	0	291	342			6560	1.82222	123	0	698	821			6560	1.82222	108	0	613	721			6560	1.82222	86	0	490	576
6570	1.825	225	0	1275	1500			6570	1.825	225	0	1275	1500			6570	1.825	51	0	292	343			6570	1.825	123	0	699	822			6570	1.825	108	0	614	722			6570	1.825	86	0	491	577
6580	1.82778	225	0	1275	1500			6580	1.82778	225	0	1275	1500			6580	1.82778	52	0	293	345			6580	1.82778	123	0	700	823			6580	1.82778	108	0	614	722			6580	1.82778	87	0	492	579
6590	1.83056	225	0	1275	1500			6590	1.83056	225	0	1275	1500			6590	1.83056	52	0	294	346			6590	1.83056	123	0	701	824			6590	1.83056	108	0	615	723			6590	1.83056	87	0	493	580
6600	1.83333	225	0	1275	1500			6600	1.83333	225	0	1275	1500			6600	1.83333	52	0	295	347			6600	1.83333	123	0	702	825			6600	1.83333	108	0	616	724			6600	1.83333	87	0	494	581
6610	1.83611	225	0	1275	1500			6610	1.83611	225	0	1275	1500			6610	1.83611	52	0	296	348			6610	1.83611	123	0	703	826			6610	1.83611	109	0	617	726			6610	1.83611	87	0	495	582
6620	1.83889	225	0	1275	1500			6620	1.83889	225	0	1275	1500			6620	1.83889	52	0	296	348			6620	1.83889	124	0	704	828			6620	1.83889	109	0	618	727			6620	1.83889	87	0	496	583
6630	1.84167	225	0	1275	1500			6630	1.84167	225	0	1275	1500			6630	1.84167	52	0	297	349			6630	1.84167	124	0	705	829			6630	1.84167	109	0	619	728			6630	1.84167	87	0	497	584
6640	1.84444	225	0	1275	1500			6640	1.84444	225	0	1275	1500			6640	1.84444	52	0	298	350			6640	1.84444	124	0	706	830			6640	1.84444	109	0	620	729			6640	1.84444	88	0	498	586
6650	1.84722	225	0	1275	1500			6650	1.84722	225	0	1275	1500			6650	1.84722	53	0	299	352			6650	1.84722	124	0	707	831			6650	1.84722	109	0	621	730			6650	1.84722	88	0	499	587
6660	1.85	225	0	1275	1500			6660	1.85	225	0	1275	1500			6660	1.85	53	0	300	353			6660	1.85	124	0	708	832			6660	1.85	109	0	622	731			6660	1.85	88	0	500	588
6670	1.85278	225	0	1275	1500			6670	1.85278	225	0	1275	1500			6670	1.85278	53	0	301	354			6670	1.85278	125	0	709	834			6670	1.85278	110	0	623	733			6670	1.85278	88	0	501	589
6680	1.85556	225	0	1275	1500			6680	1.85556	225	0	1275	1500			6680	1.85556	53	0	302	355			6680	1.85556	125	0	710	835			6680	1.85556	110	0	624	734			6680	1.85556	88	0	502	590
6690	1.85833	225	0	1275	1500			6690	1.85833	225	0	1275	1500			6690	1.85833	53	0	303	356			6690	1.85833	125	0	711	836			6690	1.85833	110	0	625	735			6690	1.85833	88	0	503	591
6700	1.86111	225	0	1275	1500			6700	1.86111	225	0	1275	1500			6700	1.86111	53	0	303	356			6700	1.86111	125	0	712	837			6700	1.86111	110	0	626	736			6700	1.86111	89	0	504	593
6710	1.86389	225	0	1275	1500			6710	1.86389	225	0	1275	1500			6710	1.86389	53	0	304	357			6710	1.86389	125	0	713	838			6710	1.86389	110	0	626	736			6710	1.86389	89	0	505	594
6720	1.86667	225	0	1275	1500			6720	1.86667	225	0	1275	1500			6720	1.86667	54	0	305	359			6720	1.86667	126	0	714	840			6720	1.86667	110	0	627	737			6720	1.86667	89	0	506	595
6730	1.86944	225	0	1275	1500			6730	1.86944	225	0	1275	1500			6730	1.86944	54	0	306	360			6730	1.86944	126	0	715	841			6730	1.86944	111	0	628	739			6730	1.86944	89	0	507	596
6740	1.87222	225	0	1275	1500			6740	1.87222	225	0	1275	1500			6740	1.87222	54	0	307	361			6740	1.87222	126	0	716	842			6740	1.87222	111	0	629	740			6740	1.87222	89	0	508	597
6750	1.875	225	0	1275	1500			6750	1.875	225	0	1275	1500			6750	1.875	54	0	308	362			6750	1.875	126	0	717	843			6750	1.875	111	0	630	741			6750	1.875	90	0	509	599
6760	1.87778	225	0	1275	1500			6760	1.87778	225	0	1275	1500			6760	1.87778	54	0	309	363			6760	1.87778	126	0	718	844			6760	1.87778	111	0	631	742			6760	1.87778	90	0	510	600
6770	1.88056	225	0	1275	1500			6770	1.88056	225	0	1275	1500			6770	1.88056	54	0	309	363			6770	1.88056	127	0	719	846			6770	1.88056	111	0	632	743			6770	1.88056	90	0	511	601
6780	1.88333	225	0	1275	1500			6780	1.88333	225	0	1275	1500			6780	1.88333	54	0	310	364			6780	1.88333	127	0	720	847			6780	1.88333	112	0	633	745			6780	1.88333	90	0	512	602
6790	1.88611	225	0	1275	1500			6790	1.88611	225	0	1275	1500			6790	1.88611	55	0	311	366			6790	1.88611	127	0	722	849			6790	1.88611	112	0	634	746			6790	1.88611	90	0	513	603
6800	1.88889	225	0	1275	1500			6800	1.88889	225	0	1275	1500			6800	1.88889	55	0	312	367			6800	1.88889	127	0	723	850			6800	1.88889	112	0	635	747			6800	1.88889	90	0	514	604
6810	1.89167	225	0	1275	1500			6810	1.89167	225	0	1275	1500			6810	1.89167	55	0	313	368			6810	1.89167	127	0	724	851			6810	1.89167	112	0	636	748			6810	1.89167	91	0	515	606
6820	1.89444	225	0	1275	1500			6820	1.89444	225	0	1275	1500			6820	1.89444	55	0	314	369			6820	1.89444	127	0	725	852			6820	1.89444	112	0	637	749			6820	1.89444	91	0	516	607
6830	1.89722	225	0	1275	1500			6830	1.89722	225	0	1275	1500			6830	1.89722	55	0	315	370			6830	1.89722	128	0	726	854			6830	1.89722	112	0	638	750			6830	1.89722	91	0	517	608
6840	1.9	225	0	1275	1500			6840	1.9	225	0	1275	1500			6840	1.9	55	0	315	370			6840	1.9	128	0	727	855			6840	1.9	113	0	639	752			6840	1.9	91	0	518	609
6850	1.90278	225	0	1275	1500			6850	1.90278	225	0	1275	1500			6850	1.90278	55	0	316	371			6850	1.90278	128	0	728	856			6850	1.90278	113	0	640	753			6850	1.90278	91	0	520	611
6860	1.90556	225	0	1275	1500			6860	1.90556	225	0	1275	1500			6860	1.90556	56	0	317	373			6860	1.90556	128	0	729	857			6860	1.90556	113	0	640	753			6860	1.90556	92	0	521	613
6870	1.90833	225	0	1275	1500			6870	1.90833	225	0	1275	1500			6870	1.90833	56	0	318	374			6870	1.90833	128	0	730	858			6870	1.90833	113	0	641	754			6870	1.90833	92	0	522	614
6880	1.91111	225	0	1275	1500			6880	1.91111	225	0	1275	1500			6880	1.91111	56	0	319	375			6880	1.91111	129	0	731	860			6880	1.91111	113	0	642	755			6880	1.91111	92	0	523	615
6890	1.91389	225	0	1275	1500			6890	1.91389	225	0	1275	1500			6890	1.91389	56	0	320	376			6890	1.91389	129	0	732	861			6890	1.91389	113	0	643	756			6890	1.91389	92	0	524	616
6900	1.91667	225	0	1275	1500			6900	1.91667	225	0	1275	1500			6900	1.91667	56	0	321	377			6900	1.91667	129	0	733	862			6900	1.91667	114	0	644	758			6900	1.91667	92	0	525	617
6910	1.91944	225	0	1275	1500			6910	1.91944	225	0	1275	1500			6910	1.91944	56	0	321	377			6910	1.91944	129	0	734	863			6910	1.91944	114	0	645	759			6910	1.91944	92	0	526	618
6920	1.92222	225	0	1275	1500			6920	1.92222	225	0	1275	1500			6920	1.92222	56	0	322	378			6920	1.92222	129	0	735	864			6920	1.92222	114	0	646	760			6920	1.92222	93	0	527	620
6930	1.925	225	0	1275	1500			6930	1.925	225	0	1275	1500			6930	1.925	57	0	323	380			6930	1.925	130	0	736	866			6930	1.925	114	0	647	761			6930	1.925	93	0	528	621
6940	1.92778	225	0	1275	1500			6940	1.92778	225	0	1275	1500			6940	1.92778	57	0	324	381			6940	1.92778	130	0	737	867			6940	1.92778	114	0	648	762			6940	1.92778	93	0	529	622
6950	1.93056	225	0	1275	1500			6950	1.93056	225	0	1275	1500			6950	1.93056	57	0	325	382			6950	1.93056	130	0	738	868			6950	1.93056	114	0	649	763			6950	1.93056	93	0	530	623
6960	1.93333	225	0	1275	1500			6960	1.93333	225	0	1275	1500			6960	1.93333	57	0	326	383			6960	1.93333	130	0	739	869			6960	1.93333	115	0	650	765			6960	1.93333	93	0	531	624
6970	1.93611	225	0	1275	1500			6970	1.93611	225	0	1275	1500			6970	1.93611	57	0	327	384			6970	1.93611	130	0	740	870			6970	1.93611	115	0	651	766			6970	1.93611	94	0	532	626
6980	1.93889	225	0	1275	1500			6980	1.93889	225	0	1275	1500			6980	1.93889	57	0	327	384			6980	1.93889	130	0	741	871			6980	1.93889	115	0	652	767			6980	1.93889	94	0	533	627
6990	1.94167	225	0	1275	1500			6990	1.94167	225	0	1275	1500			6990	1.94167	58	0	328	386			6990	1.94167	131	0	743	874			6990	1.94167	115	0	653	768			6990	1.94167	94	0	534	628
7000	1.94444	225	0	1275	1500			7000	1.94444	225	0	1275	1500			7000	1.94444	58	0	329	387			7000	1.94444	131	0	744	875			7000	1.94444	115	0	654	769			7000	1.94444	94	0	535	629
7010	1.94722	225	0	1275	1500			7010	1.94722	225	0	1275	1500			7010	1.94722	58	0	330	388			7010	1.94722	131	0	745	876			7010	1.94722	115	0	655	770			7010	1.94722	94	0	536	630
7020	1.95	225	0	1275	1500			7020	1.95	225	0	1275	1500			7020	1.95	58	0	331	389			7020	1.95	131	0	746	877			7020	1.95	116	0	656	772			7020	1.95	94	0	537	631
7030	1.95278	225	0	1275	1500			7030	1.95278	225	0	1275	1500			7030	1.95278	58	0	332	390			7030	1.95278	131	0	747	878			7030	1.95278	116	0	656	772			7030	1.95278	95	0	538	633
7040	1.95556	225	0	1275	1500			7040	1.95556	225	0	1275	1500			7040	1.95556	58	0	333	391			7040	1.95556	132	0	748	880			7040	1.95556	116	0	657	773			7040	1.95556	95	0	539	634
7050	1.95833	225	0	1275	1500			7050	1.95833	225	0	1275	1500			7050	1.95833	58	0	333	391			7050	1.95833	132	0	749	881			7050	1.95833	116	0	658	774			7050	1.95833	95	0	540	635
7060	1.96111	225	0	1275	1500			7060	1.96111	225	0	1275	1500			7060	1.96111	59	0	334	393			7060	1.96111	132	0	750	882			7060	1.96111	116	0	659	775			7060	1.96111	95	0	541	636
7070	1.96389	225	0	1275	1500			7070	1.96389	225	0	1275	1500			7070	1.96389	59	0	335	394			7070	1.96389	132	0	751	883			7070	1.96389	116	0	660	776			7070	1.96389	95	0	542	637
7080	1.96667	225	0	1275	1500			7080	1.96667	225	0	1275	1500			7080	1.96667	59	0	336	395			7080	1.96667	132	0	752	884			7080	1.96667	117	0	661	778			7080	1.96667	96	0	543	639
7090	1.96944	225	0	1275	1500			7090	1.96944	225	0	1275	1500			7090	1.96944	59	0	337	396			7090	1.96944	133	0	753	886			7090	1.96944	117	0	662	779			7090	1.96944	96	0	544	640
7100	1.97222	225	0	1275	1500			7100	1.97222	225	0	1275	1500			7100	1.97222	59	0	338	397			7100	1.97222	133	0	754	887			7100	1.97222	117	0	663	780			7100	1.97222	96	0	545	641
7110	1.975	225	0	1275	1500			7110	1.975	225	0	1275	1500			7110	1.975	59	0	339	398			7110	1.975	133	0	755	888			7110	1.975	117	0	664	781			7110	1.975	96	0	546	642
7120	1.97778	225	0	1275	1500			7120	1.97778	225	0	1275	1500			7120	1.97778	59	0	339	398			7120	1.97778	133	0	756	889			7120	1.97778	117	0	665	782			7120	1.97778	96	0	547	643
7130	1.98056	225	0	1275	1500			7130	1.98056	225	0	1275	1500			7130	1.98056	60	0	340	400			7130	1.98056	133	0	757	890			7130	1.98056	117	0	666	783			7130	1.98056	96	0	548	644
7140	1.98333	225	0	1275	1500			7140	1.98333	225	0	1275	1500			7140	1.98333	60	0	341	401			7140	1.98333	134	0	758	892			7140	1.98333	118	0	667	785			7140	1.98333	97	0	549	646
7150	1.98611	225	0	1275	1500			7150	1.98611	225	0	1275	1500			7150	1.98611	60	0	342	402			7150	1.98611	134	0	759	893			7150	1.98611	118	0	668	786			7150	1.98611	97	0	550	647
7160	1.98889	225	0	1275	1500			7160	1.98889	225	0	1275	1500			7160	1.98889	60	0	343	403			7160	1.98889	134	0	760	894			7160	1.98889	118	0	669	787			7160	1.98889	97	0	551	648
7170	1.99167	225	0	1275	1500			7170	1.99167	225	0	1275	1500			7170	1.99167	60	0	344	404			7170	1.99167	134	0	761	895			7170	1.99167	118	0	670	788			7170	1.99167	97	0	552	649
7180	1.99444	225	0	1275	1500			7180	1.99444	225	0	1275	1500			7180	1.99444	60	0	345	405			7180	1.99444	134	0	762	896			7180	1.99444	118	0	671	789			7180	1.99444	97	0	553	650
7190	1.99722	225	0	1275	1500			7190	1.99722	225	0	1275	1500			7190	1.99722	61	0	346	407			7190	1.99722	135	0	764	899			7190	1.99722	119	0	672	791			7190	1.99722	98	0	555	653
7200	2	225	0	1275	1500			7200	2	225	0	1275	1500			7200	2	61	0	346	407			7200	2	135	0	764	899			7200	2	119	0	672	791			7200	2	98	0	555	653
7210	2.00278	225	0	1275	1500			7210	2.00278	225	0	1275	1500			7210	2.00278	61	0	347	408			7210	2.00278	135	0	765	900			7210	2.00278	119	0	673	792			7210	2.00278	98	0	556	654
7220	2.00556	225	0	1275	1500			7220	2.00556	225	0	1275	1500			7220	2.00556	61	0	348	409			7220	2.00556	135	0	767	902			7220	2.00556	119	0	674	793			7220	2.00556	98	0	557	655
7230	2.00833	225	0	1275	1500			7230	2.00833	225	0	1275	1500			7230	2.00833	61	0	349	410			7230	2.00833	135	0	768	903			7230	2.00833	119	0	675	794			7230	2.00833	98	0	558	656
7240	2.01111	225	0	1275	1500			7240	2.01111	225	0	1275	1500			7240	2.01111	61	0	350	411			7240	2.01111	135	0	769	904			7240	2.01111	119	0	676	795			7240	2.01111	98	0	559	657
7250	2.01389	225	0	1275	1500			7250	2.01389	225	0	1275	1500			7250	2.01389	61	0	351	412			7250	2.01389	136	0	770	906			7250	2.01389	119	0	677	796			7250	2.01389	99	0	561	660
7260	2.01667	225	0	1275	1500			7260	2.01667	225	0	1275	1500			7260	2.01667	62	0	351	413			7260	2.01667	136	0	771	907			7260	2.01667	120	0	678	798			7260	2.01667	99	0	562	661
7270	2.01944	225	0	1275	1500			7270	2.01944	225	0	1275	1500			7270	2.01944	62	0	352	414			7270	2.01944	136	0	772	908			7270	2.01944	120	0	679	799			7270	2.01944	99	0	563	662
7280	2.02222	225	0	1275	1500			7280	2.02222	225	0	1275	1500			7280	2.02222	62	0	353	415			7280	2.02222	136	0	773	909			7280	2.02222	120	0	680	800			7280	2.02222	99	0	564	663
7290	2.025	225	0	1275	1500			7290	2.025	225	0	1275	1500			7290	2.025	62	0	354	416			7290	2.025	136	0	774	910			7290	2.025	120	0	681	801			7290	2.025	99	0	565	664
7300	2.02778	225	0	1275	1500			7300	2.02778	225	0	1275	1500			7300	2.02778	62	0	355	417			7300	2.02778	136	0	775	911			7300	2.02778	120	0	682	802			7300	2.02778	99	0	566	665
7310	2.03056	225	0	1275	1500			7310	2.03056	225	0	1275	1500			7310	2.03056	62	0	356	418			7310	2.03056	137	0	776	913			7310	2.03056	120	0	683	803			7310	2.03056	100	0	567	667
7320	2.03333	225	0	1275	1500			7320	2.03333	225	0	1275	1500			7320	2.03333	62	0	356	418			7320	2.03333	137	0	777	914			7320	2.03333	120	0	683	803			7320	2.03333	100	0	568	668
7330	2.03611	225	0	1275	1500			7330	2.03611	225	0	1275	1500			7330	2.03611	63	0	357	420			7330	2.03611	137	0	778	915			7330	2.03611	121	0	684	805			7330	2.03611	100	0	569	669
7340	2.03889	225	0	1275	1500			7340	2.03889	225	0	1275	1500			7340	2.03889	63	0	358	421			7340	2.03889	137	0	779	916			7340	2.03889	121	0	685	806			7340	2.03889	100	0	570	670
7350	2.04167	225	0	1275	1500			7350	2.04167	225	0	1275	1500			7350	2.04167	63	0	359	422			7350	2.04167	137	0	780	917			7350	2.04167	121	0	686	807			7350	2.04167	100	0	571	671
7360	2.04444	225	0	1275	1500			7360	2.04444	225	0	1275	1500			7360	2.04444	63	0	360	423			7360	2.04444	138	0	781	919			7360	2.04444	121	0	687	808			7360	2.04444	100	0	572	672
7370	2.04722	225	0	1275	1500			7370	2.04722	225	0	1275	1500			7370	2.04722	63	0	361	424			7370	2.04722	138	0	782	920			7370	2.04722	121	0	688	809			7370	2.04722	101	0	573	674
7380	2.05	225	0	1275	1500			7380	2.05	225	0	1275	1500			7380	2.05	63	0	362	425			7380	2.05	138	0	783	921			7380	2.05	121	0	689	810			7380	2.05	101	0	574	675
7390	2.05278	225	0	1275	1500			7390	2.05278	225	0	1275	1500			7390	2.05278	63	0	362	425			7390	2.05278	138	0	784	922			7390	2.05278	121	0	690	811			7390	2.05278	101	0	575	676
7400	2.05556	225	0	1275	1500			7400	2.05556	225	0	1275	1500			7400	2.05556	64	0	363	427			7400	2.05556	138	0	785	923			7400	2.05556	122	0	691	813			7400	2.05556	101	0	576	677
7410	2.05833	225	0	1275	1500			7410	2.05833	225	0	1275	1500			7410	2.05833	64	0	364	428			7410	2.05833	139	0	786	925			7410	2.05833	122	0	692	814			7410	2.05833	101	0	577	678
7420	2.06111	225	0	1275	1500			7420	2.06111	225	0	1275	1500			7420	2.06111	64	0	365	429			7420	2.06111	139	0	788	927			7420	2.06111	122	0	693	815			7420	2.06111	101	0	578	679
7430	2.06389	225	0	1275	1500			7430	2.06389	225	0	1275	1500			7430	2.06389	64	0	366	430			7430	2.06389	139	0	789	928			7430	2.06389	122	0	694	816			7430	2.06389	102	0	579	681
7440	2.06667	225	0	1275	1500			7440	2.06667	225	0	1275	1500			7440	2.06667	64	0	367	431			7440	2.06667	139	0	790	929			7440	2.06667	122	0	695	817			7440	2.06667	102	0	580	682
7450	2.06944	225	0	1275	1500			7450	2.06944	225	0	1275	1500			7450	2.06944	64	0	368	432			7450	2.06944	139	0	791	930			7450	2.06944	122	0	696	818			7450	2.06944	102	0	581	683
7460	2.07222	225	0	1275	1500			7460	2.07222	225	0	1275	1500			7460	2.07222	65	0	368	433			7460	2.07222	140	0	792	932			7460	2.07222	123	0	697	820			7460	2.07222	102	0	582	684
7470	2.075	225	0	1275	1500			7470	2.075	225	0	1275	1500			7470	2.075	65	0	369	434			7470	2.075	140	0	793	933			7470	2.075	123	0	697	820			7470	2.075	102	0	583	685
7480	2.07778	225	0	1275	1500			7480	2.07778	225	0	1275	1500			7480	2.07778	65	0	370	435			7480	2.07778	140	0	794	934			7480	2.07778	123	0	698	821			7480	2.07778	103	0	584	687
7490	2.08056	225	0	1275	1500			7490	2.08056	225	0	1275	1500			7490	2.08056	65	0	371	436			7490	2.08056	140	0	795	935			7490	2.08056	123	0	699	822			7490	2.08056	103	0	585	688
7500	2.08333	225	0	1275	1500			7500	2.08333	225	0	1275	1500			7500	2.08333	65	0	372	437			7500	2.08333	140	0	796	936			7500	2.08333	123	0	700	823			7500	2.08333	103	0	586	689
7510	2.08611	225	0	1275	1500			7510	2.08611	225	0	1275	1500			7510	2.08611	65	0	373	438			7510	2.08611	140	0	797	937			7510	2.08611	123	0	701	824			7510	2.08611	103	0	587	690
7520	2.08889	225	0	1275	1500			7520	2.08889	225	0	1275	1500			7520	2.08889	65	0	373	438			7520	2.08889	141	0	798	939			7520	2.08889	123	0	702	825			7520	2.08889	103	0	588	691
7530	2.09167	225	0	1275	1500			7530	2.09167	225	0	1275	1500			7530	2.09167	66	0	374	440			7530	2.09167	141	0	799	940			7530	2.09167	124	0	703	827			7530	2.09167	103	0	589	692
7540	2.09444	225	0	1275	1500			7540	2.09444	225	0	1275	1500			7540	2.09444	66	0	375	441			7540	2.09444	141	0	800	941			7540	2.09444	124	0	704	828			7540	2.09444	104	0	590	694
7550	2.09722	225	0	1275	1500			7550	2.09722	225	0	1275	1500			7550	2.09722	66	0	376	442			7550	2.09722	141	0	801	942			7550	2.09722	124	0	705	829			7550	2.09722	104	0	591	695
7560	2.1	225	0	1275	1500			7560	2.1	225	0	1275	1500			7560	2.1	66	0	377	443			7560	2.1	141	0	802	943			7560	2.1	124	0	706	830			7560	2.1	104	0	592	696
7570	2.10278	225	0	1275	1500			7570	2.10278	225	0	1275	1500			7570	2.10278	66	0	378	444			7570	2.10278	142	0	803	945			7570	2.10278	124	0	707	831			7570	2.10278	104	0	593	697
7580	2.10556	225	0	1275	1500			7580	2.10556	225	0	1275	1500			7580	2.10556	66	0	379	445			7580	2.10556	142	0	804	946			7580	2.10556	124	0	708	832			7580	2.10556	104	0	594	698
7590	2.10833	225	0	1275	1500			7590	2.10833	225	0	1275	1500			7590	2.10833	67	0	380	447			7590	2.10833	142	0	806	948			7590	2.10833	125	0	709	834			7590	2.10833	105	0	595	700
7600	2.11111	225	0	1275	1500			7600	2.11111	225	0	1275	1500			7600	2.11111	67	0	380	447			7600	2.11111	142	0	807	949			7600	2.11111	125	0	710	835			7600	2.11111	105	0	596	701
7610	2.11389	225	0	1275	1500			7610	2.11389	225	0	1275	1500			7610	2.11389	67	0	381	448			7610	2.11389	142	0	808	950			7610	2.11389	125	0	710	835			7610	2.11389	105	0	597	702
7620	2.11667	225	0	1275	1500			7620	2.11667	225	0	1275	1500			7620	2.11667	67	0	382	449			7620	2.11667	143	0	809	952			7620	2.11667	125	0	711	836			7620	2.11667	105	0	598	703
7630	2.11944	225	0	1275	1500			7630	2.11944	225	0	1275	1500			7630	2.11944	67	0	383	450			7630	2.11944	143	0	810	953			7630	2.11944	125	0	712	837			7630	2.11944	105	0	599	704
7640	2.12222	225	0	1275	1500			7640	2.12222	225	0	1275	1500			7640	2.12222	67	0	384	451			7640	2.12222	143	0	811	954			7640	2.12222	125	0	713	838			7640	2.12222	105	0	600	705
7650	2.125	225	0	1275	1500			7650	2.125	225	0	1275	1500			7650	2.125	67	0	385	452			7650	2.125	143	0	812	955			7650	2.125	125	0	714	839			7650	2.125	106	0	601	707
7660	2.12778	225	0	1275	1500			7660	2.12778	225	0	1275	1500			7660	2.12778	68	0	386	454			7660	2.12778	143	0	813	956			7660	2.12778	126	0	715	841			7660	2.12778	106	0	602	708
7670	2.13056	225	0	1275	1500			7670	2.13056	225	0	1275	1500			7670	2.13056	68	0	386	454			7670	2.13056	144	0	814	958			7670	2.13056	126	0	716	842			7670	2.13056	106	0	603	709
7680	2.13333	225	0	1275	1500			7680	2.13333	225	0	1275	1500			7680	2.13333	68	0	387	455			7680	2.13333	144	0	815	959			7680	2.13333	126	0	717	843			7680	2.13333	106	0	604	710
7690	2.13611	225	0	1275	1500			7690	2.13611	225	0	1275	1500			7690	2.13611	68	0	388	456			7690	2.13611	144	0	816	960			7690	2.13611	126	0	718	844			7690	2.13611	106	0	605	711
7700	2.13889	225	0	1275	1500			7700	2.13889	225	0	1275	1500			7700	2.13889	68	0	389	457			7700	2.13889	144	0	817	961			7700	2.13889	126	0	719	845			7700	2.13889	106	0	606	712
7710	2.14167	225	0	1275	1500			7710	2.14167	225	0	1275	1500			7710	2.14167	68	0	390	458			7710	2.14167	144	0	818	962			7710	2.14167	126	0	720	846			7710	2.14167	107	0	607	714
7720	2.14444	225	0	1275	1500			7720	2.14444	225	0	1275	1500			7720	2.14444	69	0	391	460			7720	2.14444	144	0	819	963			7720	2.14444	127	0	721	848			7720	2.14444	107	0	608	715
7730	2.14722	225	0	1275	1500			7730	2.14722	225	0	1275	1500			7730	2.14722	69	0	392	461			7730	2.14722	145	0	820	965			7730	2.14722	127	0	722	849			7730	2.14722	107	0	609	716
7740	2.15	225	0	1275	1500			7740	2.15	225	0	1275	1500			7740	2.15	69	0	392	461			7740	2.15	145	0	821	966			7740	2.15	127	0	723	850			7740	2.15	107	0	610	717
7750	2.15278	225	0	1275	1500			7750	2.15278	225	0	1275	1500			7750	2.15278	69	0	393	462			7750	2.15278	145	0	822	967			7750	2.15278	127	0	724	851			7750	2.15278	107	0	612	719
7760	2.15556	225	0	1275	1500			7760	2.15556	225	0	1275	1500			7760	2.15556	69	0	394	463			7760	2.15556	145	0	824	969			7760	2.15556	127	0	724	851			7760	2.15556	108	0	613	721
7770	2.15833	225	0	1275	1500			7770	2.15833	225	0	1275	1500			7770	2.15833	69	0	395	464			7770	2.15833	145	0	825	970			7770	2.15833	127	0	725	852			7770	2.15833	108	0	614	722
7780	2.16111	225	0	1275	1500			7780	2.16111	225	0	1275	1500			7780	2.16111	70	0	396	466			7780	2.16111	146	0	826	972			7780	2.16111	128	0	726	854			7780	2.16111	108	0	615	723
7790	2.16389	225	0	1275	1500			7790	2.16389	225	0	1275	1500			7790	2.16389	70	0	397	467			7790	2.16389	146	0	827	973			7790	2.16389	128	0	727	855			7790	2.16389	108	0	616	724
7800	2.16667	225	0	1275	1500			7800	2.16667	225	0	1275	1500			7800	2.16667	70	0	397	467			7800	2.16667	146	0	828	974			7800	2.16667	128	0	728	856			7800	2.16667	108	0	617	725
7810	2.16944	225	0	1275	1500			7810	2.16944	225	0	1275	1500			7810	2.16944	70	0	398	468			7810	2.16944	146	0	829	975			7810	2.16944	128	0	729	857			7810	2.16944	108	0	618	726
7820	2.17222	225	0	1275	1500			7820	2.17222	225	0	1275	1500			7820	2.17222	70	0	399	469			7820	2.17222	146	0	830	976			7820	2.17222	128	0	730	858			7820	2.17222	109	0	619	728
7830	2.175	225	0	1275	1500			7830	2.175	225	0	1275	1500			7830	2.175	70	0	400	470			7830	2.175	147	0	831	978			7830	2.175	128	0	731	859			7830	2.175	109	0	620	729
7840	2.17778	225	0	1275	1500			7840	2.17778	225	0	1275	1500			7840	2.17778	70	0	401	471			7840	2.17778	147	0	832	979			7840	2.17778	128	0	732	860			7840	2.17778	109	0	621	730
7850	2.18056	225	0	1275	1500			7850	2.18056	225	0	1275	1500			7850	2.18056	71	0	402	473			7850	2.18056	147	0	833	980			7850	2.18056	129	0	733	862			7850	2.18056	109	0	622	731
7860	2.18333	225	0	1275	1500			7860	2.18333	225	0	1275	1500			7860	2.18333	71	0	403	474			7860	2.18333	147	0	834	981			7860	2.18333	129	0	734	863			7860	2.18333	109	0	623	732
7870	2.18611	225	0	1275	1500			7870	2.18611	225	0	1275	1500			7870	2.18611	71	0	403	474			7870	2.18611	147	0	835	982			7870	2.18611	129	0	735	864			7870	2.18611	110	0	624	734
7880	2.18889	225	0	1275	1500			7880	2.18889	225	0	1275	1500			7880	2.18889	71	0	404	475			7880	2.18889	147	0	836	983			7880	2.18889	129	0	736	865			7880	2.18889	110	0	625	735
7890	2.19167	225	0	1275	1500			7890	2.19167	225	0	1275	1500			7890	2.19167	71	0	405	476			7890	2.19167	148	0	837	985			7890	2.19167	129	0	737	866			7890	2.19167	110	0	626	736
7900	2.19444	225	0	1275	1500			7900	2.19444	225	0	1275	1500			7900	2.19444	71	0	406	477			7900	2.19444	148	0	838	986			7900	2.19444	129	0	738	867			7900	2.19444	110	0	627	737
7910	2.19722	225	0	1275	1500			7910	2.19722	225	0	1275	1500			7910	2.19722	72	0	407	479			7910	2.19722	148	0	839	987			7910	2.19722	130	0	738	868			7910	2.19722	110	0	628	738
7920	2.2	225	0	1275	1500			7920	2.2	225	0	1275	1500			7920	2.2	72	0	408	480			7920	2.2	148	0	840	988			7920	2.2	130	0	739	869			7920	2.2	110	0	629	739
7930	2.20278	225	0	1275	1500			7930	2.20278	225	0	1275	1500			7930	2.20278	72	0	409	481			7930	2.20278	148	0	841	989			7930	2.20278	130	0	740	870			7930	2.20278	111	0	630	741
7940	2.20556	225	0	1275	1500			7940	2.20556	225	0	1275	1500			7940	2.20556	72	0	410	482			7940	2.20556	149	0	842	991			7940	2.20556	130	0	741	871			7940	2.20556	111	0	631	742
7950	2.20833	225	0	1275	1500			7950	2.20833	225	0	1275	1500			7950	2.20833	72	0	410	482			7950	2.20833	149	0	844	993			7950	2.20833	130	0	742	872			7950	2.20833	111	0	632	743
7960	2.21111	225	0	1275	1500			7960	2.21111	225	0	1275	1500			7960	2.21111	72	0	411	483			7960	2.21111	149	0	845	994			7960	2.21111	130	0	743	873			7960	2.21111	111	0	633	744
7970	2.21389	225	0	1275	1500			7970	2.21389	225	0	1275	1500			7970	2.21389	73	0	412	485			7970	2.21389	149	0	846	995			7970	2.21389	131	0	744	875			7970	2.21389	111	0	634	745
7980	2.21667	225	0	1275	1500			7980	2.21667	225	0	1275	1500			7980	2.21667	73	0	413	486			7980	2.21667	149	0	847	996			7980	2.21667	131	0	745	876			7980	2.21667	112	0	635	747
7990	2.21944	225	0	1275	1500			7990	2.21944	225	0	1275	1500			7990	2.21944	73	0	414	487			7990	2.21944	150	0	848	998			7990	2.21944	131	0	746	877			7990	2.21944	112	0	636	748
8000	2.22222	225	0	1275	1500			8000	2.22222	225	0	1275	1500			8000	2.22222	73	0	415	488			8000	2.22222	150	0	849	999			8000	2.22222	131	0	747	878			8000	2.22222	112	0	637	749
8010	2.225	225	0	1275	1500			8010	2.225	225	0	1275	1500			8010	2.225	73	0	416	489			8010	2.225	150	0	850	1000			8010	2.225	131	0	748	879			8010	2.225	112	0	638	750
8020	2.22778	225	0	1275	1500			8020	2.22778	225	0	1275	1500			8020	2.22778	73	0	416	489			8020	2.22778	150	0	851	1001			8020	2.22778	131	0	749	880			8020	2.22778	112	0	639	751
8030	2.23056	225	0	1275	1500			8030	2.23056	225	0	1275	1500			8030	2.23056	74	0	417	491			8030	2.23056	150	0	852	1002			8030	2.23056	132	0	750	882			8030	2.23056	112	0	640	752
8040	2.23333	225	0	1275	1500			8040	2.23333	225	0	1275	1500			8040	2.23333	74	0	418	492			8040	2.23333	151	0	853	1004			8040	2.23333	132	0	751	883			8040	2.23333	113	0	641	754
8050	2.23611	225	0	1275	1500			8050	2.23611	225	0	1275	1500			8050	2.23611	74	0	419	493			8050	2.23611	151	0	854	1005			8050	2.23611	132	0	752	884			8050	2.23611	113	0	642	755
8060	2.23889	225	0	1275	1500			8060	2.23889	225	0	1275	1500			8060	2.23889	74	0	420	494			8060	2.23889	151	0	855	1006			8060	2.23889	132	0	753	885			8060	2.23889	113	0	643	756
8070	2.24167	225	0	1275	1500			8070	2.24167	225	0	1275	1500			8070	2.24167	74	0	421	495			8070	2.24167	151	0	856	1007			8070	2.24167	132	0	754	886			8070	2.24167	113	0	644	757
8080	2.24444	225	0	1275	1500			8080	2.24444	225	0	1275	1500			8080	2.24444	74	0	422	496			8080	2.24444	151	0	857	1008			8080	2.24444	132	0	755	887			8080	2.24444	113	0	645	758
8090	2.24722	225	0	1275	1500			8090	2.24722	225	0	1275	1500			8090	2.24722	75	0	423	498			8090	2.24722	152	0	859	1011			8090	2.24722	133	0	756	889			8090	2.24722	114	0	647	761
8100	2.25	225	0	1275	1500			8100	2.25	225	0	1275	1500			8100	2.25	75	0	423	498			8100	2.25	152	0	860	1012			8100	2.25	133	0	756	889			8100	2.25	114	0	648	762
8110	2.25278	225	0	1275	1500			8110	2.25278	225	0	1275	1500			8110	2.25278	75	0	424	499			8110	2.25278	152	0	861	1013			8110	2.25278	133	0	757	890			8110	2.25278	114	0	649	763
8120	2.25556	225	0	1275	1500			8120	2.25556	225	0	1275	1500			8120	2.25556	75	0	425	500			8120	2.25556	152	0	862	1014			8120	2.25556	133	0	758	891			8120	2.25556	114	0	650	764
8130	2.25833	225	0	1275	1500			8130	2.25833	225	0	1275	1500			8130	2.25833	75	0	426	501			8130	2.25833	152	0	863	1015			8130	2.25833	133	0	759	892			8130	2.25833	114	0	651	765
8140	2.26111	225	0	1275	1500			8140	2.26111	225	0	1275	1500			8140	2.26111	75	0	427	502			8140	2.26111	152	0	864	1016			8140	2.26111	133	0	760	893			8140	2.26111	114	0	652	766
8150	2.26389	225	0	1275	1500			8150	2.26389	225	0	1275	1500			8150	2.26389	75	0	428	503			8150	2.26389	153	0	865	1018			8150	2.26389	133	0	761	894			8150	2.26389	115	0	653	768
8160	2.26667	225	0	1275	1500			8160	2.26667	225	0	1275	1500			8160	2.26667	75	0	428	503			8160	2.26667	153	0	866	1019			8160	2.26667	134	0	762	896			8160	2.26667	115	0	654	769
8170	2.26944	225	0	1275	1500			8170	2.26944	225	0	1275	1500			8170	2.26944	76	0	429	505			8170	2.26944	153	0	867	1020			8170	2.26944	134	0	763	897			8170	2.26944	115	0	655	770
8180	2.27222	225	0	1275	1500			8180	2.27222	225	0	1275	1500			8180	2.27222	76	0	430	506			8180	2.27222	153	0	868	1021			8180	2.27222	134	0	764	898			8180	2.27222	115	0	656	771
8190	2.275	225	0	1275	1500			8190	2.275	225	0	1275	1500			8190	2.275	76	0	431	507			8190	2.275	153	0	869	1022			8190	2.275	134	0	765	899			8190	2.275	115	0	657	772
8200	2.27778	225	0	1275	1500			8200	2.27778	225	0	1275	1500			8200	2.27778	76	0	432	508			8200	2.27778	153	0	870	1023			8200	2.27778	134	0	766	900			8200	2.27778	115	0	658	773
8210	2.28056	225	0	1275	1500			8210	2.28056	225	0	1275	1500			8210	2.28056	76	0	433	509			8210	2.28056	154	0	871	1025			8210	2.28056	134	0	767	901			8210	2.28056	116	0	659	775
8220	2.28333	225	0	1275	1500			8220	2.28333	225	0	1275	1500			8220	2.28333	76	0	433	509			8220	2.28333	154	0	872	1026			8220	2.28333	135	0	767	902			8220	2.28333	116	0	660	776
8230	2.28611	225	0	1275	1500			8230	2.28611	225	0	1275	1500			8230	2.28611	76	0	434	510			8230	2.28611	154	0	873	1027			8230	2.28611	135	0	768	903			8230	2.28611	116	0	661	777
8240	2.28889	225	0	1275	1500			8240	2.28889	225	0	1275	1500			8240	2.28889	77	0	435	512			8240	2.28889	154	0	874	1028			8240	2.28889	135	0	769	904			8240	2.28889	116	0	662	778
8250	2.29167	225	0	1275	1500			8250	2.29167	225	0	1275	1500			8250	2.29167	77	0	436	513			8250	2.29167	154	0	875	1029			8250	2.29167	135	0	770	905			8250	2.29167	116	0	663	779
8260	2.29444	225	0	1275	1500			8260	2.29444	225	0	1275	1500			8260	2.29444	77	0	437	514			8260	2.29444	154	0	876	1030			8260	2.29444	135	0	771	906			8260	2.29444	116	0	664	780
8270	2.29722	225	0	1275	1500			8270	2.29722	225	0	1275	1500			8270	2.29722	77	0	438	515			8270	2.29722	155	0	877	1032			8270	2.29722	135	0	772	907			8270	2.29722	117	0	665	782
8280	2.3	225	0	1275	1500			8280	2.3	225	0	1275	1500			8280	2.3	77	0	438	515			8280	2.3	155	0	878	1033			8280	2.3	136	0	773	909			8280	2.3	117	0	666	783
8290	2.30278	225	0	1275	1500			8290	2.30278	225	0	1275	1500			8290	2.30278	77	0	439	516			8290	2.30278	155	0	879	1034			8290	2.30278	136	0	774	910			8290	2.30278	117	0	667	784
8300	2.30556	225	0	1275	1500			8300	2.30556	225	0	1275	1500			8300	2.30556	77	0	440	517			8300	2.30556	155	0	880	1035			8300	2.30556	136	0	775	911			8300	2.30556	117	0	668	785
8310	2.30833	225	0	1275	1500			8310	2.30833	225	0	1275	1500			8310	2.30833	78	0	441	519			8310	2.30833	155	0	881	1036			8310	2.30833	136	0	776	912			8310	2.30833	117	0	669	786
8320	2.31111	225	0	1275	1500			8320	2.31111	225	0	1275	1500			8320	2.31111	78	0	442	520			8320	2.31111	155	0	882	1037			8320	2.31111	136	0	777	913			8320	2.31111	117	0	670	787
8330	2.31389	225	0	1275	1500			8330	2.31389	225	0	1275	1500			8330	2.31389	78	0	443	521			8330	2.31389	156	0	883	1039			8330	2.31389	136	0	778	914			8330	2.31389	118	0	671	789
8340	2.31667	225	0	1275	1500			8340	2.31667	225	0	1275	1500			8340	2.31667	78	0	444	522			8340	2.31667	156	0	885	1041			8340	2.31667	137	0	779	916			8340	2.31667	118	0	672	790
8350	2.31944	225	0	1275	1500			8350	2.31944	225	0	1275	1500			8350	2.31944	78	0	444	522			8350	2.31944	156	0	886	1042			8350	2.31944	137	0	779	916			8350	2.31944	118	0	673	791
8360	2.32222	225	0	1275	1500			8360	2.32222	225	0	1275	1500			8360	2.32222	78	0	445	523			8360	2.32222	156	0	887	1043			8360	2.32222	137	0	780	917			8360	2.32222	118	0	674	792
8370	2.325	225	0	1275	1500			8370	2.325	225	0	1275	1500			8370	2.325	78	0	446	524			8370	2.325	156	0	888	1044			8370	2.325	137	0	781	918			8370	2.325	118	0	675	793
8380	2.32778	225	0	1275	1500			8380	2.32778	225	0	1275	1500			8380	2.32778	79	0	447	526			8380	2.32778	157	0	889	1046			8380	2.32778	137	0	782	919			8380	2.32778	119	0	676	795
8390	2.33056	225	0	1275	1500			8390	2.33056	225	0	1275	1500			8390	2.33056	79	0	448	527			8390	2.33056	157	0	890	1047			8390	2.33056	137	0	783	920			8390	2.33056	119	0	677	796
8400	2.33333	225	0	1275	1500			8400	2.33333	225	0	1275	1500			8400	2.33333	79	0	448	527			8400	2.33333	157	0	891	1048			8400	2.33333	137	0	784	921			8400	2.33333	119	0	678	797
8410	2.33611	225	0	1275	1500			8410	2.33611	225	0	1275	1500			8410	2.33611	79	0	449	528			8410	2.33611	157	0	892	1049			8410	2.33611	138	0	785	923			8410	2.33611	119	0	679	798
8420	2.33889	225	0	1275	1500			8420	2.33889	225	0	1275	1500			8420	2.33889	79	0	450	529			8420	2.33889	157	0	893	1050			8420	2.33889	138	0	786	924			8420	2.33889	119	0	680	799
8430	2.34167	225	0	1275	1500			8430	2.34167	225	0	1275	1500			8430	2.34167	79	0	451	530			8430	2.34167	157	0	894	1051			8430	2.34167	138	0	787	925			8430	2.34167	119	0	681	800
8440	2.34444	225	0	1275	1500			8440	2.34444	225	0	1275	1500			8440	2.34444	79	0	452	531			8440	2.34444	158	0	895	1053			8440	2.34444	138	0	788	926			8440	2.34444	120	0	682	802
8450	2.34722	225	0	1275	1500			8450	2.34722	225	0	1275	1500			8450	2.34722	80	0	453	533			8450	2.34722	158	0	896	1054			8450	2.34722	138	0	789	927			8450	2.34722	120	0	683	803
8460	2.35	225	0	1275	1500			8460	2.35	225	0	1275	1500			8460	2.35	80	0	453	533			8460	2.35	158	0	897	1055			8460	2.35	138	0	789	927			8460	2.35	120	0	684	804
8470	2.35278	225	0	1275	1500			8470	2.35278	225	0	1275	1500			8470	2.35278	80	0	454	534			8470	2.35278	158	0	898	1056			8470	2.35278	139	0	790	929			8470	2.35278	120	0	685	805
8480	2.35556	225	0	1275	1500			8480	2.35556	225	0	1275	1500			8480	2.35556	80	0	455	535			8480	2.35556	158	0	899	1057			8480	2.35556	139	0	791	930			8480	2.35556	120	0	686	806
8490	2.35833	225	0	1275	1500			8490	2.35833	225	0	1275	1500			8490	2.35833	80	0	456	536			8490	2.35833	158	0	900	1058			8490	2.35833	139	0	792	931			8490	2.35833	120	0	687	807
8500	2.36111	225	0	1275	1500			8500	2.36111	225	0	1275	1500			8500	2.36111	80	0	457	537			8500	2.36111	159	0	901	1060			8500	2.36111	139	0	793	932			8500	2.36111	121	0	688	809
8510	2.36389	225	0	1275	1500			8510	2.36389	225	0	1275	1500			8510	2.36389	80	0	458	538			8510	2.36389	159	0	902	1061			8510	2.36389	139	0	794	933			8510	2.36389	121	0	689	810
8520	2.36667	225	0	1275	1500			8520	2.36667	225	0	1275	1500			8520	2.36667	81	0	459	540			8520	2.36667	159	0	903	1062			8520	2.36667	139	0	795	934			8520	2.36667	121	0	690	811
8530	2.36944	225	0	1275	1500			8530	2.36944	225	0	1275	1500			8530	2.36944	81	0	459	540			8530	2.36944	159	0	904	1063			8530	2.36944	140	0	796	936			8530	2.36944	121	0	691	812
8540	2.37222	225	0	1275	1500			8540	2.37222	225	0	1275	1500			8540	2.37222	81	0	460	541			8540	2.37222	159	0	905	1064			8540	2.37222	140	0	797	937			8540	2.37222	121	0	692	813
8550	2.375	225	0	1275	1500			8550	2.375	225	0	1275	1500			8550	2.375	81	0	461	542			8550	2.375	160	0	906	1066			8550	2.375	140	0	798	938			8550	2.375	122	0	693	815
8560	2.37778	225	0	1275	1500			8560	2.37778	225	0	1275	1500			8560	2.37778	81	0	462	543			8560	2.37778	160	0	907	1067			8560	2.37778	140	0	799	939			8560	2.37778	122	0	694	816
8570	2.38056	225	0	1275	1500			8570	2.38056	225	0	1275	1500			8570	2.38056	81	0	463	544			8570	2.38056	160	0	908	1068			8570	2.38056	140	0	800	940			8570	2.38056	122	0	695	817
8580	2.38333	225	0	1275	1500			8580	2.38333	225	0	1275	1500			8580	2.38333	81	0	464	545			8580	2.38333	160	0	909	1069			8580	2.38333	141	0	800	941			8580	2.38333	122	0	696	818
8590	2.38611	225	0	1275	1500			8590	2.38611	225	0	1275	1500			8590	2.38611	82	0	465	547			8590	2.38611	160	0	911	1071			8590	2.38611	141	0	801	942			8590	2.38611	122	0	697	819
8600	2.38889	225	0	1275	1500			8600	2.38889	225	0	1275	1500			8600	2.38889	82	0	465	547			8600	2.38889	160	0	912	1072			8600	2.38889	141	0	802	943			8600	2.38889	122	0	698	820
8610	2.39167	225	0	1275	1500			8610	2.39167	225	0	1275	1500			8610	2.39167	82	0	466	548			8610	2.39167	161	0	913	1074			8610	2.39167	141	0	803	944			8610	2.39167	123	0	699	822
8620	2.39444	225	0	1275	1500			8620	2.39444	225	0	1275	1500			8620	2.39444	82	0	467	549			8620	2.39444	161	0	914	1075			8620	2.39444	141	0	804	945			8620	2.39444	123	0	700	823
8630	2.39722	225	0	1275	1500			8630	2.39722	225	0	1275	1500			8630	2.39722	82	0	468	550			8630	2.39722	161	0	915	1076			8630	2.39722	141	0	805	946			8630	2.39722	123	0	701	824
8640	2.4	225	0	1275	1500			8640	2.4	225	0	1275	1500			8640	2.4	82	0	469	551			8640	2.4	161	0	916	1077			8640	2.4	142	0	806	948			8640	2.4	123	0	702	825
8650	2.40278	225	0	1275	1500			8650	2.40278	225	0	1275	1500			8650	2.40278	82	0	470	552			8650	2.40278	161	0	917	1078			8650	2.40278	142	0	807	949			8650	2.40278	123	0	704	827
8660	2.40556	225	0	1275	1500			8660	2.40556	225	0	1275	1500			8660	2.40556	83	0	470	553			8660	2.40556	162	0	918	1080			8660	2.40556	142	0	808	950			8660	2.40556	124	0	705	829
8670	2.40833	225	0	1275	1500			8670	2.40833	225	0	1275	1500			8670	2.40833	83	0	471	554			8670	2.40833	162	0	919	1081			8670	2.40833	142	0	809	951			8670	2.40833	124	0	706	830
8680	2.41111	225	0	1275	1500			8680	2.41111	225	0	1275	1500			8680	2.41111	83	0	472	555			8680	2.41111	162	0	920	1082			8680	2.41111	142	0	810	952			8680	2.41111	124	0	707	831
8690	2.41389	225	0	1275	1500			8690	2.41389	225	0	1275	1500			8690	2.41389	83	0	473	556			8690	2.41389	162	0	921	1083			8690	2.41389	142	0	811	953			8690	2.41389	124	0	708	832
8700	2.41667	225	0	1275	1500			8700	2.41667	225	0	1275	1500			8700	2.41667	83	0	474	557			8700	2.41667	162	0	922	1084			8700	2.41667	143	0	812	955			8700	2.41667	124	0	709	833
8710	2.41944	225	0	1275	1500			8710	2.41944	225	0	1275	1500			8710	2.41944	83	0	475	558			8710	2.41944	162	0	923	1085			8710	2.41944	143	0	812	955			8710	2.41944	124	0	710	834
8720	2.42222	225	0	1275	1500			8720	2.42222	225	0	1275	1500			8720	2.42222	83	0	476	559			8720	2.42222	163	0	924	1087			8720	2.42222	143	0	813	956			8720	2.42222	125	0	711	836
8730	2.425	225	0	1275	1500			8730	2.425	225	0	1275	1500			8730	2.425	84	0	476	560			8730	2.425	163	0	925	1088			8730	2.425	143	0	814	957			8730	2.425	125	0	712	837
8740	2.42778	225	0	1275	1500			8740	2.42778	225	0	1275	1500			8740	2.42778	84	0	477	561			8740	2.42778	163	0	926	1089			8740	2.42778	143	0	815	958			8740	2.42778	125	0	713	838
8750	2.43056	225	0	1275	1500			8750	2.43056	225	0	1275	1500			8750	2.43056	84	0	478	562			8750	2.43056	163	0	927	1090			8750	2.43056	143	0	816	959			8750	2.43056	125	0	714	839
8760	2.43333	225	0	1275	1500			8760	2.43333	225	0	1275	1500			8760	2.43333	84	0	479	563			8760	2.43333	163	0	928	1091			8760	2.43333	144	0	817	961			8760	2.43333	125	0	715	840
8770	2.43611	225	0	1275	1500			8770	2.43611	225	0	1275	1500			8770	2.43611	84	0	480	564			8770	2.43611	164	0	929	1093			8770	2.43611	144	0	818	962			8770	2.43611	126	0	716	842
8780	2.43889	225	0	1275	1500			8780	2.43889	225	0	1275	1500			8780	2.43889	84	0	481	565			8780	2.43889	164	0	930	1094			8780	2.43889	144	0	819	963			8780	2.43889	126	0	717	843
8790	2.44167	225	0	1275	1500			8790	2.44167	225	0	1275	1500			8790	2.44167	85	0	482	567			8790	2.44167	164	0	932	1096			8790	2.44167	144	0	820	964			8790	2.44167	126	0	718	844
8800	2.44444	225	0	1275	1500			8800	2.44444	225	0	1275	1500			8800	2.44444	85	0	482	567			8800	2.44444	164	0	933	1097			8800	2.44444	144	0	821	965			8800	2.44444	126	0	719	845
8810	2.44722	225	0	1275	1500			8810	2.44722	225	0	1275	1500			8810	2.44722	85	0	483	568			8810	2.44722	164	0	934	1098			8810	2.44722	144	0	822	966			8810	2.44722	126	0	720	846
8820	2.45	225	0	1275	1500			8820	2.45	225	0	1275	1500			8820	2.45	85	0	484	569			8820	2.45	164	0	935	1099			8820	2.45	145	0	823	968			8820	2.45	126	0	721	847
8830	2.45278	225	0	1275	1500			8830	2.45278	225	0	1275	1500			8830	2.45278	85	0	485	570			8830	2.45278	165	0	936	1101			8830	2.45278	145	0	824	969			8830	2.45278	127	0	722	849
8840	2.45556	225	0	1275	1500			8840	2.45556	225	0	1275	1500			8840	2.45556	85	0	486	571			8840	2.45556	165	0	937	1102			8840	2.45556	145	0	825	970			8840	2.45556	127	0	723	850
8850	2.45833	225	0	1275	1500			8850	2.45833	225	0	1275	1500			8850	2.45833	85	0	487	572			8850	2.45833	165	0	938	1103			8850	2.45833	145	0	825	970			8850	2.45833	127	0	724	851
8860	2.46111	225	0	1275	1500			8860	2.46111	225	0	1275	1500			8860	2.46111	86	0	487	573			8860	2.46111	165	0	939	1104			8860	2.46111	145	0	826	971			8860	2.46111	127	0	725	852
8870	2.46389	225	0	1275	1500			8870	2.46389	225	0	1275	1500			8870	2.46389	86	0	488	574			8870	2.46389	165	0	940	1105			8870	2.46389	145	0	827	972			8870	2.46389	127	0	726	853
8880	2.46667	225	0	1275	1500			8880	2.46667	225	0	1275	1500			8880	2.46667	86	0	489	575			8880	2.46667	166	0	941	1107			8880	2.46667	146	0	828	974			8880	2.46667	128	0	727	855
8890	2.46944	225	0	1275	1500			8890	2.46944	225	0	1275	1500			8890	2.46944	86	0	490	576			8890	2.46944	166	0	942	1108			8890	2.46944	146	0	829	975			8890	2.46944	128	0	728	856
8900	2.47222	225	0	1275	1500			8900	2.47222	225	0	1275	1500			8900	2.47222	86	0	491	577			8900	2.47222	166	0	943	1109			8900	2.47222	146	0	830	976			8900	2.47222	128	0	729	857
8910	2.475	225	0	1275	1500			8910	2.475	225	0	1275	1500			8910	2.475	86	0	492	578			8910	2.475	166	0	944	1110			8910	2.475	146	0	831	977			8910	2.475	128	0	730	858
8920	2.47778	225	0	1275	1500			8920	2.47778	225	0	1275	1500			8920	2.47778	86	0	493	579			8920	2.47778	166	0	945	1111			8920	2.47778	146	0	832	978			8920	2.47778	128	0	731	859
8930	2.48056	225	0	1275	1500			8930	2.48056	225	0	1275	1500			8930	2.48056	87	0	493	580			8930	2.48056	166	0	946	1112			8930	2.48056	146	0	833	979			8930	2.48056	128	0	732	860
8940	2.48333	225	0	1275	1500			8940	2.48333	225	0	1275	1500			8940	2.48333	87	0	494	581			8940	2.48333	167	0	947	1114			8940	2.48333	147	0	834	981			8940	2.48333	129	0	733	862
8950	2.48611	225	0	1275	1500			8950	2.48611	225	0	1275	1500			8950	2.48611	87	0	495	582			8950	2.48611	167	0	948	1115			8950	2.48611	147	0	835	982			8950	2.48611	129	0	734	863
8960	2.48889	225	0	1275	1500			8960	2.48889	225	0	1275	1500			8960	2.48889	87	0	496	583			8960	2.48889	167	0	949	1116			8960	2.48889	147	0	836	983			8960	2.48889	129	0	735	864
8970	2.49167	225	0	1275	1500			8970	2.49167	225	0	1275	1500			8970	2.49167	87	0	497	584			8970	2.49167	167	0	950	1117			8970	2.49167	147	0	837	984			8970	2.49167	129	0	736	865
8980	2.49444	225	0	1275	1500			8980	2.49444	225	0	1275	1500			8980	2.49444	87	0	498	585			8980	2.49444	167	0	951	1118			8980	2.49444	147	0	838	985			8980	2.49444	129	0	737	866
8990	2.49722	225	0	1275	1500			8990	2.49722	225	0	1275	1500			8990	2.49722	88	0	499	587			8990	2.49722	168	0	953	1121			8990	2.49722	148	0	839	987			8990	2.49722	130	0	739	869
9000	2.5	225	0	1275	1500			9000	2.5	225	0	1275	1500			9000	2.5	88	0	499	587			9000	2.5	168	0	953	1121			9000	2.5	148	0	839	987			9000	2.5	130	0	739	869
9010	2.50278	225	0	1275	1500			9010	2.50278	225	0	1275	1500			9010	2.50278	88	0	500	588			9010	2.50278	168	0	954	1122			9010	2.50278	148	0	840	988			9010	2.50278	130	0	740	870
9020	2.50556	225	0	1275	1500			9020	2.50556	225	0	1275	1500			9020	2.50556	88	0	501	589			9020	2.50556	168	0	956	1124			9020	2.50556	148	0	841	989			9020	2.50556	130	0	741	871
9030	2.50833	225	0	1275	1500			9030	2.50833	225	0	1275	1500			9030	2.50833	88	0	502	590			9030	2.50833	168	0	957	1125			9030	2.50833	148	0	842	990			9030	2.50833	130	0	742	872
9040	2.51111	225	0	1275	1500			9040	2.51111	225	0	1275	1500			9040	2.51111	88	0	503	591			9040	2.51111	168	0	958	1126			9040	2.51111	148	0	843	991			9040	2.51111	130	0	743	873
9050	2.51389	225	0	1275	1500			9050	2.51389	225	0	1275	1500			9050	2.51389	88	0	504	592			9050	2.51389	169	0	959	1128			9050	2.51389	148	0	844	992			9050	2.51389	131	0	745	876
9060	2.51667	225	0	1275	1500			9060	2.51667	225	0	1275	1500			9060	2.51667	89	0	504	593			9060	2.51667	169	0	960	1129			9060	2.51667	149	0	845	994			9060	2.51667	131	0	746	877
9070	2.51944	225	0	1275	1500			9070	2.51944	225	0	1275	1500			9070	2.51944	89	0	505	594			9070	2.51944	169	0	961	1130			9070	2.51944	149	0	846	995			9070	2.51944	131	0	747	878
9080	2.52222	225	0	1275	1500			9080	2.52222	225	0	1275	1500			9080	2.52222	89	0	506	595			9080	2.52222	169	0	962	1131			9080	2.52222	149	0	847	996			9080	2.52222	131	0	748	879
9090	2.525	225	0	1275	1500			9090	2.525	225	0	1275	1500			9090	2.525	89	0	507	596			9090	2.525	169	0	963	1132			9090	2.525	149	0	848	997			9090	2.525	131	0	749	880
9100	2.52778	225	0	1275	1500			9100	2.52778	225	0	1275	1500			9100	2.52778	89	0	508	597			9100	2.52778	169	0	964	1133			9100	2.52778	149	0	849	998			9100	2.52778	131	0	750	881
9110	2.53056	225	0	1275	1500			9110	2.53056	225	0	1275	1500			9110	2.53056	89	0	509	598			9110	2.53056	170	0	965	1135			9110	2.53056	149	0	850	999			9110	2.53056	132	0	751	883
9120	2.53333	225	0	1275	1500			9120	2.53333	225	0	1275	1500			9120	2.53333	89	0	509	598			9120	2.53333	170	0	966	1136			9120	2.53333	150	0	850	1000			9120	2.53333	132	0	752	884
9130	2.53611	225	0	1275	1500			9130	2.53611	225	0	1275	1500			9130	2.53611	90	0	510	600			9130	2.53611	170	0	967	1137			9130	2.53611	150	0	851	1001			9130	2.53611	132	0	753	885
9140	2.53889	225	0	1275	1500			9140	2.53889	225	0	1275	1500			9140	2.53889	90	0	511	601			9140	2.53889	170	0	968	1138			9140	2.53889	150	0	852	1002			9140	2.53889	132	0	754	886
9150	2.54167	225	0	1275	1500			9150	2.54167	225	0	1275	1500			9150	2.54167	90	0	512	602			9150	2.54167	170	0	969	1139			9150	2.54167	150	0	853	1003			9150	2.54167	132	0	755	887
9160	2.54444	225	0	1275	1500			9160	2.54444	225	0	1275	1500			9160	2.54444	90	0	513	603			9160	2.54444	171	0	970	1141			9160	2.54444	150	0	854	1004			9160	2.54444	133	0	756	889
9170	2.54722	225	0	1275	1500			9170	2.54722	225	0	1275	1500			9170	2.54722	90	0	514	604			9170	2.54722	171	0	971	1142			9170	2.54722	150	0	855	1005			9170	2.54722	133	0	757	890
9180	2.55	225	0	1275	1500			9180	2.55	225	0	1275	1500			9180	2.55	90	0	515	605			9180	2.55	171	0	972	1143			9180	2.55	151	0	856	1007			9180	2.55	133	0	758	891
9190	2.55278	225	0	1275	1500			9190	2.55278	225	0	1275	1500			9190	2.55278	90	0	515	605			9190	2.55278	171	0	973	1144			9190	2.55278	151	0	857	1008			9190	2.55278	133	0	759	892
9200	2.55556	225	0	1275	1500			9200	2.55556	225	0	1275	1500			9200	2.55556	91	0	516	607			9200	2.55556	171	0	974	1145			9200	2.55556	151	0	858	1009			9200	2.55556	133	0	760	893
9210	2.55833	225	0	1275	1500			9210	2.55833	225	0	1275	1500			9210	2.55833	91	0	517	608			9210	2.55833	172	0	975	1147			9210	2.55833	151	0	859	1010			9210	2.55833	134	0	761	895
9220	2.56111	225	0	1275	1500			9220	2.56111	225	0	1275	1500			9220	2.56111	91	0	518	609			9220	2.56111	172	0	977	1149			9220	2.56111	151	0	860	1011			9220	2.56111	134	0	762	896
9230	2.56389	225	0	1275	1500			9230	2.56389	225	0	1275	1500			9230	2.56389	91	0	519	610			9230	2.56389	172	0	978	1150			9230	2.56389	151	0	861	1012			9230	2.56389	134	0	763	897
9240	2.56667	225	0	1275	1500			9240	2.56667	225	0	1275	1500			9240	2.56667	91	0	520	611			9240	2.56667	172	0	979	1151			9240	2.56667	151	0	862	1013			9240	2.56667	134	0	764	898
9250	2.56944	225	0	1275	1500			9250	2.56944	225	0	1275	1500			9250	2.56944	91	0	521	612			9250	2.56944	172	0	980	1152			9250	2.56944	152	0	863	1015			9250	2.56944	134	0	765	899
9260	2.57222	225	0	1275	1500			9260	2.57222	225	0	1275	1500			9260	2.57222	92	0	521	613			9260	2.57222	173	0	981	1154			9260	2.57222	152	0	864	1016			9260	2.57222	135	0	766	901
9270	2.575	225	0	1275	1500			9270	2.575	225	0	1275	1500			9270	2.575	92	0	522	614			9270	2.575	173	0	982	1155			9270	2.575	152	0	864	1016			9270	2.575	135	0	767	902
9280	2.57778	225	0	1275	1500			9280	2.57778	225	0	1275	1500			9280	2.57778	92	0	523	615			9280	2.57778	173	0	983	1156			9280	2.57778	152	0	865	1017			9280	2.57778	135	0	768	903
9290	2.58056	225	0	1275	1500			9290	2.58056	225	0	1275	1500			9290	2.58056	92	0	524	616			9290	2.58056	173	0	984	1157			9290	2.58056	152	0	866	1018			9290	2.58056	135	0	769	904
9300	2.58333	225	0	1275	1500			9300	2.58333	225	0	1275	1500			9300	2.58333	92	0	525	617			9300	2.58333	173	0	985	1158			9300	2.58333	152	0	867	1019			9300	2.58333	135	0	770	905
9310	2.58611	225	0	1275	1500			9310	2.58611	225	0	1275	1500			9310	2.58611	92	0	526	618			9310	2.58611	173	0	986	1159			9310	2.58611	153	0	868	1021			9310	2.58611	135	0	771	906
9320	2.58889	225	0	1275	1500			9320	2.58889	225	0	1275	1500			9320	2.58889	92	0	526	618			9320	2.58889	174	0	987	1161			9320	2.58889	153	0	869	1022			9320	2.58889	136	0	772	908
9330	2.59167	225	0	1275	1500			9330	2.59167	225	0	1275	1500			9330	2.59167	93	0	527	620			9330	2.59167	174	0	988	1162			9330	2.59167	153	0	870	1023			9330	2.59167	136	0	773	909
9340	2.59444	225	0	1275	1500			9340	2.59444	225	0	1275	1500			9340	2.59444	93	0	528	621			9340	2.59444	174	0	989	1163			9340	2.59444	153	0	871	1024			9340	2.59444	136	0	774	910
9350	2.59722	225	0	1275	1500			9350	2.59722	225	0	1275	1500			9350	2.59722	93	0	529	622			9350	2.59722	174	0	990	1164			9350	2.59722	153	0	872	1025			9350	2.59722	136	0	775	911
9360	2.6	225	0	1275	1500			9360	2.6	225	0	1275	1500			9360	2.6	93	0	530	623			9360	2.6	174	0	991	1165			9360	2.6	153	0	873	1026			9360	2.6	136	0	776	912
9370	2.60278	225	0	1275	1500			9370	2.60278	225	0	1275	1500			9370	2.60278	93	0	531	624			9370	2.60278	175	0	992	1167			9370	2.60278	154	0	874	1028			9370	2.60278	137	0	777	914
9380	2.60556	225	0	1275	1500			9380	2.60556	225	0	1275	1500			9380	2.60556	93	0	532	625			9380	2.60556	175	0	993	1168			9380	2.60556	154	0	875	1029			9380	2.60556	137	0	778	915
9390	2.60833	225	0	1275	1500			9390	2.60833	225	0	1275	1500			9390	2.60833	94	0	533	627			9390	2.60833	175	0	995	1170			9390	2.60833	154	0	876	1030			9390	2.60833	137	0	779	916
9400	2.61111	225	0	1275	1500			9400	2.61111	225	0	1275	1500			9400	2.61111	94	0	533	627			9400	2.61111	175	0	996	1171			9400	2.61111	154	0	877	1031			9400	2.61111	137	0	780	917
9410	2.61389	225	0	1275	1500			9410	2.61389	225	0	1275	1500			9410	2.61389	94	0	534	628			9410	2.61389	175	0	997	1172			9410	2.61389	154	0	877	1031			9410	2.61389	137	0	781	918
9420	2.61667	225	0	1275	1500			9420	2.61667	225	0	1275	1500			9420	2.61667	94	0	535	629			9420	2.61667	176	0	998	1174			9420	2.61667	155	0	878	1033			9420	2.61667	138	0	782	920
9430	2.61944	225	0	1275	1500			9430	2.61944	225	0	1275	1500			9430	2.61944	94	0	536	630			9430	2.61944	176	0	999	1175			9430	2.61944	155	0	879	1034			9430	2.61944	138	0	783	921
9440	2.62222	225	0	1275	1500			9440	2.62222	225	0	1275	1500			9440	2.62222	94	0	537	631			9440	2.62222	176	0	1000	1176			9440	2.62222	155	0	880	1035			9440	2.62222	138	0	784	922
9450	2.625	225	0	1275	1500			9450	2.625	225	0	1275	1500			9450	2.625	94	0	538	632			9450	2.625	176	0	1001	1177			9450	2.625	155	0	881	1036			9450	2.625	138	0	785	923
9460	2.62778	225	0	1275	1500			9460	2.62778	225	0	1275	1500			9460	2.62778	95	0	539	634			9460	2.62778	176	0	1002	1178			9460	2.62778	155	0	882	1037			9460	2.62778	138	0	786	924
9470	2.63056	225	0	1275	1500			9470	2.63056	225	0	1275	1500			9470	2.63056	95	0	539	634			9470	2.63056	177	0	1003	1180			9470	2.63056	155	0	883	1038			9470	2.63056	139	0	787	926
9480	2.63333	225	0	1275	1500			9480	2.63333	225	0	1275	1500			9480	2.63333	95	0	540	635			9480	2.63333	177	0	1004	1181			9480	2.63333	156	0	884	1040			9480	2.63333	139	0	788	927
9490	2.63611	225	0	1275	1500			9490	2.63611	225	0	1275	1500			9490	2.63611	95	0	541	636			9490	2.63611	177	0	1005	1182			9490	2.63611	156	0	885	1041			9490	2.63611	139	0	789	928
9500	2.63889	225	0	1275	1500			9500	2.63889	225	0	1275	1500			9500	2.63889	95	0	542	637			9500	2.63889	177	0	1006	1183			9500	2.63889	156	0	886	1042			9500	2.63889	139	0	790	929
9510	2.64167	225	0	1275	1500			9510	2.64167	225	0	1275	1500			9510	2.64167	95	0	543	638			9510	2.64167	177	0	1007	1184			9510	2.64167	156	0	887	1043			9510	2.64167	139	0	791	930
9520	2.64444	225	0	1275	1500			9520	2.64444	225	0	1275	1500			9520	2.64444	96	0	544	640			9520	2.64444	177	0	1008	1185			9520	2.64444	156	0	888	1044			9520	2.64444	139	0	792	931
9530	2.64722	225	0	1275	1500			9530	2.64722	225	0	1275	1500			9530	2.64722	96	0	545	641			9530	2.64722	178	0	1009	1187			9530	2.64722	156	0	889	1045			9530	2.64722	140	0	793	933
9540	2.65	225	0	1275	1500			9540	2.65	225	0	1275	1500			9540	2.65	96	0	545	641			9540	2.65	178	0	1010	1188			9540	2.65	157	0	890	1047			9540	2.65	140	0	794	934
9550	2.65278	225	0	1275	1500			9550	2.65278	225	0	1275	1500			9550	2.65278	96	0	546	642			9550	2.65278	178	0	1011	1189			9550	2.65278	157	0	891	1048			9550	2.65278	140	0	796	936
9560	2.65556	225	0	1275	1500			9560	2.65556	225	0	1275	1500			9560	2.65556	96	0	547	643			9560	2.65556	178	0	1013	1191			9560	2.65556	157	0	891	1048			9560	2.65556	140	0	797	937
9570	2.65833	225	0	1275	1500			9570	2.65833	225	0	1275	1500			9570	2.65833	96	0	548	644			9570	2.65833	178	0	1014	1192			9570	2.65833	157	0	892	1049			9570	2.65833	140	0	798	938
9580	2.66111	225	0	1275	1500			9580	2.66111	225	0	1275	1500			9580	2.66111	97	0	549	646			9580	2.66111	179	0	1015	1194			9580	2.66111	157	0	893	1050			9580	2.66111	141	0	799	940
9590	2.66389	225	0	1275	1500			9590	2.66389	225	0	1275	1500			9590	2.66389	97	0	550	647			9590	2.66389	179	0	1016	1195			9590	2.66389	157	0	894	1051			9590	2.66389	141	0	800	941
9600	2.66667	225	0	1275	1500			9600	2.66667	225	0	1275	1500			9600	2.66667	97	0	550	647			9600	2.66667	179	0	1017	1196			9600	2.66667	158	0	895	1053			9600	2.66667	141	0	801	942
9610	2.66944	225	0	1275	1500			9610	2.66944	225	0	1275	1500			9610	2.66944	97	0	551	648			9610	2.66944	179	0	1018	1197			9610	2.66944	158	0	896	1054			9610	2.66944	141	0	802	943
9620	2.67222	225	0	1275	1500			9620	2.67222	225	0	1275	1500			9620	2.67222	97	0	552	649			9620	2.67222	179	0	1019	1198			9620	2.67222	158	0	897	1055			9620	2.67222	141	0	803	944
9630	2.675	225	0	1275	1500			9630	2.675	225	0	1275	1500			9630	2.675	97	0	553	650			9630	2.675	180	0	1020	1200			9630	2.675	158	0	898	1056			9630	2.675	142	0	804	946
9640	2.67778	225	0	1275	1500			9640	2.67778	225	0	1275	1500			9640	2.67778	97	0	554	651			9640	2.67778	180	0	1021	1201			9640	2.67778	158	0	899	1057			9640	2.67778	142	0	805	947
9650	2.68056	225	0	1275	1500			9650	2.68056	225	0	1275	1500			9650	2.68056	98	0	555	653			9650	2.68056	180	0	1022	1202			9650	2.68056	158	0	900	1058			9650	2.68056	142	0	806	948
9660	2.68333	225	0	1275	1500			9660	2.68333	225	0	1275	1500			9660	2.68333	98	0	556	654			9660	2.68333	180	0	1023	1203			9660	2.68333	159	0	901	1060			9660	2.68333	142	0	807	949
9670	2.68611	225	0	1275	1500			9670	2.68611	225	0	1275	1500			9670	2.68611	98	0	556	654			9670	2.68611	180	0	1024	1204			9670	2.68611	159	0	902	1061			9670	2.68611	142	0	808	950
9680	2.68889	225	0	1275	1500			9680	2.68889	225	0	1275	1500			9680	2.68889	98	0	557	655			9680	2.68889	180	0	1025	1205			9680	2.68889	159	0	903	1062			9680	2.68889	142	0	809	951
9690	2.69167	225	0	1275	1500			9690	2.69167	225	0	1275	1500			9690	2.69167	98	0	558	656			9690	2.69167	181	0	1026	1207			9690	2.69167	159	0	904	1063			9690	2.69167	143	0	810	953
9700	2.69444	225	0	1275	1500			9700	2.69444	225	0	1275	1500			9700	2.69444	98	0	559	657			9700	2.69444	181	0	1027	1208			9700	2.69444	159	0	905	1064			9700	2.69444	143	0	811	954
9710	2.69722	225	0	1275	1500			9710	2.69722	225	0	1275	1500			9710	2.69722	99	0	560	659			9710	2.69722	181	0	1028	1209			9710	2.69722	159	0	905	1064			9710	2.69722	143	0	812	955
9720	2.7	225	0	1275	1500			9720	2.7	225	0	1275	1500			9720	2.7	99	0	561	660			9720	2.7	181	0	1029	1210			9720	2.7	160	0	906	1066			9720	2.7	143	0	813	956
9730	2.70278	225	0	1275	1500			9730	2.70278	225	0	1275	1500			9730	2.70278	99	0	562	661			9730	2.70278	181	0	1030	1211			9730	2.70278	160	0	907	1067			9730	2.70278	143	0	814	957
9740	2.70556	225	0	1275	1500			9740	2.70556	225	0	1275	1500			9740	2.70556	99	0	563	662			9740	2.70556	182	0	1031	1213			9740	2.70556	160	0	908	1068			9740	2.70556	144	0	815	959
9750	2.70833	225	0	1275	1500			9750	2.70833	225	0	1275	1500			9750	2.70833	99	0	563	662			9750	2.70833	182	0	1033	1215			9750	2.70833	160	0	909	1069			9750	2.70833	144	0	816	960
9760	2.71111	225	0	1275	1500			9760	2.71111	225	0	1275	1500			9760	2.71111	99	0	564	663			9760	2.71111	182	0	1034	1216			9760	2.71111	160	0	910	1070			9760	2.71111	144	0	817	961
9770	2.71389	225	0	1275	1500			9770	2.71389	225	0	1275	1500			9770	2.71389	100	0	565	665			9770	2.71389	182	0	1035	1217			9770	2.71389	160	0	911	1071			9770	2.71389	144	0	818	962
9780	2.71667	225	0	1275	1500			9780	2.71667	225	0	1275	1500			9780	2.71667	100	0	566	666			9780	2.71667	182	0	1036	1218			9780	2.71667	161	0	912	1073			9780	2.71667	144	0	819	963
9790	2.71944	225	0	1275	1500			9790	2.71944	225	0	1275	1500			9790	2.71944	100	0	567	667			9790	2.71944	183	0	1037	1220			9790	2.71944	161	0	913	1074			9790	2.71944	145	0	820	965
9800	2.72222	225	0	1275	1500			9800	2.72222	225	0	1275	1500			9800	2.72222	100	0	568	668			9800	2.72222	183	0	1038	1221			9800	2.72222	161	0	914	1075			9800	2.72222	145	0	821	966
9810	2.725	225	0	1275	1500			9810	2.725	225	0	1275	1500			9810	2.725	100	0	569	669			9810	2.725	183	0	1039	1222			9810	2.725	161	0	915	1076			9810	2.725	145	0	822	967
9820	2.72778	225	0	1275	1500			9820	2.72778	225	0	1275	1500			9820	2.72778	100	0	569	669			9820	2.72778	183	0	1040	1223			9820	2.72778	161	0	916	1077			9820	2.72778	145	0	823	968
9830	2.73056	225	0	1275	1500			9830	2.73056	225	0	1275	1500			9830	2.73056	101	0	570	671			9830	2.73056	183	0	1041	1224			9830	2.73056	161	0	917	1078			9830	2.73056	145	0	824	969
9840	2.73333	225	0	1275	1500			9840	2.73333	225	0	1275	1500			9840	2.73333	101	0	571	672			9840	2.73333	184	0	1042	1226			9840	2.73333	162	0	918	1080			9840	2.73333	146	0	825	971
9850	2.73611	225	0	1275	1500			9850	2.73611	225	0	1275	1500			9850	2.73611	101	0	572	673			9850	2.73611	184	0	1043	1227			9850	2.73611	162	0	919	1081			9850	2.73611	146	0	826	972
9860	2.73889	225	0	1275	1500			9860	2.73889	225	0	1275	1500			9860	2.73889	101	0	573	674			9860	2.73889	184	0	1044	1228			9860	2.73889	162	0	920	1082			9860	2.73889	146	0	827	973
9870	2.74167	225	0	1275	1500			9870	2.74167	225	0	1275	1500			9870	2.74167	101	0	574	675			9870	2.74167	184	0	1045	1229			9870	2.74167	162	0	921	1083			9870	2.74167	146	0	828	974
9880	2.74444	225	0	1275	1500			9880	2.74444	225	0	1275	1500			9880	2.74444	101	0	575	676			9880	2.74444	184	0	1046	1230			9880	2.74444	162	0	922	1084			9880	2.74444	146	0	829	975
9890	2.74722	225	0	1275	1500			9890	2.74722	225	0	1275	1500			9890	2.74722	102	0	576	678			9890	2.74722	185	0	1048	1233			9890	2.74722	163	0	923	1086			9890	2.74722	147	0	831	978
9900	2.75	225	0	1275	1500			9900	2.75	225	0	1275	1500			9900	2.75	102	0	576	678			9900	2.75	185	0	1048	1233			9900	2.75	163	0	923	1086			9900	2.75	147	0	831	978
9910	2.75278	225	0	1275	1500			9910	2.75278	225	0	1275	1500			9910	2.75278	102	0	577	679			9910	2.75278	185	0	1049	1234			9910	2.75278	163	0	924	1087			9910	2.75278	147	0	832	979
9920	2.75556	225	0	1275	1500			9920	2.75556	225	0	1275	1500			9920	2.75556	102	0	578	680			9920	2.75556	185	0	1049	1234			9920	2.75556	163	0	925	1088			9920	2.75556	147	0	833	980
9930	2.75833	225	0	1275	1500			9930	2.75833	225	0	1275	1500			9930	2.75833	102	0	579	681			9930	2.75833	185	0	1050	1235			9930	2.75833	163	0	926	1089			9930	2.75833	147	0	834	981
9940	2.76111	225	0	1275	1500			9940	2.76111	225	0	1275	1500			9940	2.76111	102	0	580	682			9940	2.76111	185	0	1051	1236			9940	2.76111	163	0	927	1090			9940	2.76111	147	0	834	981
9950	2.76389	225	0	1275	1500			9950	2.76389	225	0	1275	1500			9950	2.76389	102	0	581	683			9950	2.76389	185	0	1051	1236			9950	2.76389	163	0	927	1090			9950	2.76389	147	0	835	982
9960	2.76667	225	0	1275	1500			9960	2.76667	225	0	1275	1500			9960	2.76667	103	0	582	685			9960	2.76667	185	0	1052	1237			9960	2.76667	163	0	928	1091			9960	2.76667	147	0	836	983
9970	2.76944	225	0	1275	1500			9970	2.76944	225	0	1275	1500			9970	2.76944	103	0	583	686			9970	2.76944	185	0	1053	1238			9970	2.76944	164	0	929	1093			9970	2.76944	148	0	837	985
9980	2.77222	225	0	1275	1500			9980	2.77222	225	0	1275	1500			9980	2.77222	103	0	584	687			9980	2.77222	185	0	1053	1238			9980	2.77222	164	0	930	1094			9980	2.77222	148	0	837	985
9990	2.775	225	0	1275	1500			9990	2.775	225	0	1275	1500			9990	2.775	103	0	585	688			9990	2.775	186	0	1054	1240			9990	2.775	164	0	931	1095			9990	2.775	148	0	838	986
10000	2.77778	225	0	1275	1500			10000	2.77778	225	0	1275	1500			10000	2.77778	103	0	586	689			10000	2.77778	186	0	1055	1241			10000	2.77778	164	0	931	1095			10000	2.77778	148	0	839	987
10010	2.78056	225	0	1275	1500			10010	2.78056	225	0	1275	1500			10010	2.78056	103	0	587	690			10010	2.78056	186	0	1055	1241			10010	2.78056	164	0	932	1096			10010	2.78056	148	0	840	988
10020	2.78333	225	0	1275	1500			10020	2.78333	225	0	1275	1500			10020	2.78333	104	0	588	692			10020	2.78333	186	0	1056	1242			10020	2.78333	164	0	933	1097			10020	2.78333	148	0	840	988
10030	2.78611	225	0	1275	1500			10030	2.78611	225	0	1275	1500			10030	2.78611	104	0	589	693			10030	2.78611	186	0	1057	1243			10030	2.78611	164	0	934	1098			10030	2.78611	148	0	841	989
10040	2.78889	225	0	1275	1500			10040	2.78889	225	0	1275	1500			10040	2.78889	104	0	590	694			10040	2.78889	186	0	1057	1243			10040	2.78889	165	0	935	1100			10040	2.78889	148	0	842	990
10050	2.79167	225	0	1275	1500			10050	2.79167	225	0	1275	1500			10050	2.79167	104	0	591	695			10050	2.79167	186	0	1058	1244			10050	2.79167	165	0	935	1100			10050	2.79167	149	0	843	992
10060	2.79444	225	0	1275	1500			10060	2.79444	225	0	1275	1500			10060	2.79444	104	0	592	696			10060	2.79444	186	0	1059	1245			10060	2.79444	165	0	936	1101			10060	2.79444	149	0	843	992
10070	2.79722	225	0	1275	1500			10070	2.79722	225	0	1275	1500			10070	2.79722	104	0	593	697			10070	2.79722	186	0	1059	1245			10070	2.79722	165	0	937	1102			10070	2.79722	149	0	844	993
10080	2.8	225	0	1275	1500			10080	2.8	225	0	1275	1500			10080	2.8	105	0	594	699			10080	2.8	187	0	1060	1247			10080	2.8	165	0	938	1103			10080	2.8	149	0	845	994
10090	2.80278	225	0	1275	1500			10090	2.80278	225	0	1275	1500			10090	2.80278	105	0	595	700			10090	2.80278	187	0	1061	1248			10090	2.80278	165	0	939	1104			10090	2.80278	149	0	846	995
10100	2.80556	225	0	1275	1500			10100	2.80556	225	0	1275	1500			10100	2.80556	105	0	596	701			10100	2.80556	187	0	1061	1248			10100	2.80556	165	0	940	1105			10100	2.80556	149	0	846	995
10110	2.80833	225	0	1275	1500			10110	2.80833	225	0	1275	1500			10110	2.80833	105	0	597	702			10110	2.80833	187	0	1062	1249			10110	2.80833	166	0	940	1106			10110	2.80833	149	0	847	996
10120	2.81111	225	0	1275	1500			10120	2.81111	225	0	1275	1500			10120	2.81111	105	0	598	703			10120	2.81111	187	0	1062	1249			10120	2.81111	166	0	941	1107			10120	2.81111	149	0	848	997
10130	2.81389	225	0	1275	1500			10130	2.81389	225	0	1275	1500			10130	2.81389	105	0	599	704			10130	2.81389	187	0	1063	1250			10130	2.81389	166	0	942	1108			10130	2.81389	150	0	849	999
10140	2.81667	225	0	1275	1500			10140	2.81667	225	0	1275	1500			10140	2.81667	106	0	600	706			10140	2.81667	187	0	1064	1251			10140	2.81667	166	0	943	1109			10140	2.81667	150	0	850	1000
10150	2.81944	225	0	1275	1500			10150	2.81944	225	0	1275	1500			10150	2.81944	106	0	601	707			10150	2.81944	187	0	1064	1251			10150	2.81944	166	0	944	1110			10150	2.81944	150	0	850	1000
10160	2.82222	225	0	1275	1500			10160	2.82222	225	0	1275	1500			10160	2.82222	106	0	602	708			10160	2.82222	187	0	1065	1252			10160	2.82222	166	0	944	1110			10160	2.82222	150	0	851	1001
10170	2.825	225	0	1275	1500			10170	2.825	225	0	1275	1500			10170	2.825	106	0	603	709			10170	2.825	188	0	1066	1254			10170	2.825	166	0	945	1111			10170	2.825	150	0	852	1002
10180	2.82778	225	0	1275	1500			10180	2.82778	225	0	1275	1500			10180	2.82778	106	0	604	710			10180	2.82778	188	0	1066	1254			10180	2.82778	167	0	946	1113			10180	2.82778	150	0	853	1003
10190	2.83056	225	0	1275	1500			10190	2.83056	225	0	1275	1500			10190	2.83056	106	0	605	711			10190	2.83056	188	0	1067	1255			10190	2.83056	167	0	947	1114			10190	2.83056	150	0	853	1003
10200	2.83333	225	0	1275	1500			10200	2.83333	225	0	1275	1500			10200	2.83333	106	0	606	712			10200	2.83333	188	0	1068	1256			10200	2.83333	167	0	948	1115			10200	2.83333	151	0	854	1005
10210	2.83611	225	0	1275	1500			10210	2.83611	225	0	1275	1500			10210	2.83611	107	0	607	714			10210	2.83611	188	0	1068	1256			10210	2.83611	167	0	948	1115			10210	2.83611	151	0	855	1006
10220	2.83889	225	0	1275	1500			10220	2.83889	225	0	1275	1500			10220	2.83889	107	0	608	715			10220	2.83889	188	0	1069	1257			10220	2.83889	167	0	949	1116			10220	2.83889	151	0	856	1007
10230	2.84167	225	0	1275	1500			10230	2.84167	225	0	1275	1500			10230	2.84167	107	0	609	716			10230	2.84167	188	0	1070	1258			10230	2.84167	167	0	950	1117			10230	2.84167	151	0	856	1007
10240	2.84444	225	0	1275	1500			10240	2.84444	225	0	1275	1500			10240	2.84444	107	0	610	717			10240	2.84444	188	0	1070	1258			10240	2.84444	167	0	951	1118			10240	2.84444	151	0	857	1008
10250	2.84722	225	0	1275	1500			10250	2.84722	225	0	1275	1500			10250	2.84722	107	0	610	717			10250	2.84722	188	0	1071	1259			10250	2.84722	168	0	952	1120			10250	2.84722	151	0	858	1009
10260	2.85	225	0	1275	1500			10260	2.85	225	0	1275	1500			10260	2.85	107	0	611	718			10260	2.85	189	0	1072	1261			10260	2.85	168	0	952	1120			10260	2.85	151	0	859	1010
10270	2.85278	225	0	1275	1500			10270	2.85278	225	0	1275	1500			10270	2.85278	108	0	612	720			10270	2.85278	189	0	1072	1261			10270	2.85278	168	0	953	1121			10270	2.85278	151	0	859	1010
10280	2.85556	225	0	1275	1500			10280	2.85556	225	0	1275	1500			10280	2.85556	108	0	613	721			10280	2.85556	189	0	1073	1262			10280	2.85556	168	0	954	1122			10280	2.85556	152	0	860	1012
10290	2.85833	225	0	1275	1500			10290	2.85833	225	0	1275	1500			10290	2.85833	108	0	614	722			10290	2.85833	189	0	1074	1263			10290	2.85833	168	0	955	1123			10290	2.85833	152	0	861	1013
10300	2.86111	225	0	1275	1500			10300	2.86111	225	0	1275	1500			10300	2.86111	108	0	615	723			10300	2.86111	189	0	1074	1263			10300	2.86111	168	0	956	1124			10300	2.86111	152	0	862	1014
10310	2.86389	225	0	1275	1500			10310	2.86389	225	0	1275	1500			10310	2.86389	108	0	616	724			10310	2.86389	189	0	1075	1264			10310	2.86389	168	0	956	1124			10310	2.86389	152	0	862	1014
10320	2.86667	225	0	1275	1500			10320	2.86667	225	0	1275	1500			10320	2.86667	108	0	617	725			10320	2.86667	189	0	1075	1264			10320	2.86667	169	0	957	1126			10320	2.86667	152	0	863	1015
10330	2.86944	225	0	1275	1500			10330	2.86944	225	0	1275	1500			10330	2.86944	109	0	618	727			10330	2.86944	189	0	1076	1265			10330	2.86944	169	0	958	1127			10330	2.86944	152	0	864	1016
10340	2.87222	225	0	1275	1500			10340	2.87222	225	0	1275	1500			10340	2.87222	109	0	619	728			10340	2.87222	189	0	1077	1266			10340	2.87222	169	0	959	1128			10340	2.87222	152	0	865	1017
10350	2.875	225	0	1275	1500			10350	2.875	225	0	1275	1500			10350	2.875	109	0	620	729			10350	2.875	190	0	1077	1267			10350	2.875	169	0	960	1129			10350	2.875	152	0	866	1018
10360	2.87778	225	0	1275	1500			10360	2.87778	225	0	1275	1500			10360	2.87778	109	0	621	730			10360	2.87778	190	0	1078	1268			10360	2.87778	169	0	960	1129			10360	2.87778	153	0	866	1019
10370	2.88056	225	0	1275	1500			10370	2.88056	225	0	1275	1500			10370	2.88056	109	0	622	731			10370	2.88056	190	0	1079	1269			10370	2.88056	169	0	961	1130			10370	2.88056	153	0	867	1020
10380	2.88333	225	0	1275	1500			10380	2.88333	225	0	1275	1500			10380	2.88333	110	0	623	733			10380	2.88333	190	0	1079	1269			10380	2.88333	169	0	962	1131			10380	2.88333	153	0	868	1021
10390	2.88611	225	0	1275	1500			10390	2.88611	225	0	1275	1500			10390	2.88611	110	0	624	734			10390	2.88611	190	0	1080	1270			10390	2.88611	170	0	963	1133			10390	2.88611	153	0	869	1022
10400	2.88889	225	0	1275	1500			10400	2.88889	225	0	1275	1500			10400	2.88889	110	0	625	735			10400	2.88889	190	0	1081	1271			10400	2.88889	170	0	964	1134			10400	2.88889	153	0	869	1022
10410	2.89167	225	0	1275	1500			10410	2.89167	225	0	1275	1500			10410	2.89167	110	0	626	736			10410	2.89167	190	0	1081	1271			10410	2.89167	170	0	965	1135			10410	2.89167	153	0	870	1023
10420	2.89444	225	0	1275	1500			10420	2.89444	225	0	1275	1500			10420	2.89444	110	0	627	737			10420	2.89444	190	0	1082	1272			10420	2.89444	170	0	965	1135			10420	2.89444	153	0	871	1024
10430	2.89722	225	0	1275	1500			10430	2.89722	225	0	1275	1500			10430	2.89722	110	0	628	738			10430	2.89722	190	0	1083	1273			10430	2.89722	170	0	966	1136			10430	2.89722	154	0	872	1026
10440	2.9	225	0	1275	1500			10440	2.9	225	0	1275	1500			10440	2.9	111	0	629	740			10440	2.9	191	0	1083	1274			10440	2.9	170	0	967	1137			10440	2.9	154	0	872	1026
10450	2.90278	225	0	1275	1500			10450	2.90278	225	0	1275	1500			10450	2.90278	111	0	630	741			10450	2.90278	191	0	1084	1275			10450	2.90278	170	0	968	1138			10450	2.90278	154	0	873	1027
10460	2.90556	225	0	1275	1500			10460	2.90556	225	0	1275	1500			10460	2.90556	111	0	631	742			10460	2.90556	191	0	1085	1276			10460	2.90556	171	0	969	1140			10460	2.90556	154	0	874	1028
10470	2.90833	225	0	1275	1500			10470	2.90833	225	0	1275	1500			10470	2.90833	111	0	632	743			10470	2.90833	191	0	1085	1276			10470	2.90833	171	0	969	1140			10470	2.90833	154	0	875	1029
10480	2.91111	225	0	1275	1500			10480	2.91111	225	0	1275	1500			10480	2.91111	111	0	633	744			10480	2.91111	191	0	1086	1277			10480	2.91111	171	0	970	1141			10480	2.91111	154	0	876	1030
10490	2.91389	225	0	1275	1500			10490	2.91389	225	0	1275	1500			10490	2.91389	111	0	634	745			10490	2.91389	191	0	1087	1278			10490	2.91389	171	0	971	1142			10490	2.91389	154	0	876	1030
10500	2.91667	225	0	1275	1500			10500	2.91667	225	0	1275	1500			10500	2.91667	112	0	635	747			10500	2.91667	191	0	1087	1278			10500	2.91667	171	0	972	1143			10500	2.91667	154	0	877	1031
10510	2.91944	225	0	1275	1500			10510	2.91944	225	0	1275	1500			10510	2.91944	112	0	636	748			10510	2.91944	191	0	1088	1279			10510	2.91944	171	0	973	1144			10510	2.91944	155	0	878	1033
10520	2.92222	225	0	1275	1500			10520	2.92222	225	0	1275	1500			10520	2.92222	112	0	637	749			10520	2.92222	191	0	1089	1280			10520	2.92222	171	0	973	1144			10520	2.92222	155	0	879	1034
10530	2.925	225	0	1275	1500			10530	2.925	225	0	1275	1500			10530	2.925	112	0	638	750			10530	2.925	192	0	1089	1281			10530	2.925	172	0	974	1146			10530	2.925	155	0	879	1034
10540	2.92778	225	0	1275	1500			10540	2.92778	225	0	1275	1500			10540	2.92778	112	0	639	751			10540	2.92778	192	0	1090	1282			10540	2.92778	172	0	975	1147			10540	2.92778	155	0	880	1035
10550	2.93056	225	0	1275	1500			10550	2.93056	225	0	1275	1500			10550	2.93056	112	0	640	752			10550	2.93056	192	0	1091	1283			10550	2.93056	172	0	976	1148			10550	2.93056	155	0	881	1036
10560	2.93333	225	0	1275	1500			10560	2.93333	225	0	1275	1500			10560	2.93333	113	0	641	754			10560	2.93333	192	0	1091	1283			10560	2.93333	172	0	977	1149			10560	2.93333	155	0	882	1037
10570	2.93611	225	0	1275	1500			10570	2.93611	225	0	1275	1500			10570	2.93611	113	0	642	755			10570	2.93611	192	0	1092	1284			10570	2.93611	172	0	977	1149			10570	2.93611	155	0	882	1037
10580	2.93889	225	0	1275	1500			10580	2.93889	225	0	1275	1500			10580	2.93889	113	0	643	756			10580	2.93889	192	0	1093	1285			10580	2.93889	172	0	978	1150			10580	2.93889	156	0	883	1039
10590	2.94167	225	0	1275	1500			10590	2.94167	225	0	1275	1500			10590	2.94167	113	0	644	757			10590	2.94167	192	0	1093	1285			10590	2.94167	173	0	979	1152			10590	2.94167	156	0	884	1040
10600	2.94444	225	0	1275	1500			10600	2.94444	225	0	1275	1500			10600	2.94444	113	0	645	758			10600	2.94444	192	0	1094	1286			10600	2.94444	173	0	980	1153			10600	2.94444	156	0	885	1041
10610	2.94722	225	0	1275	1500			10610	2.94722	225	0	1275	1500			10610	2.94722	113	0	646	759			10610	2.94722	192	0	1095	1287			10610	2.94722	173	0	981	1154			10610	2.94722	156	0	886	1042
10620	2.95	225	0	1275	1500			10620	2.95	225	0	1275	1500			10620	2.95	114	0	647	761			10620	2.95	193	0	1095	1288			10620	2.95	173	0	982	1155			10620	2.95	156	0	886	1042
10630	2.95278	225	0	1275	1500			10630	2.95278	225	0	1275	1500			10630	2.95278	114	0	648	762			10630	2.95278	193	0	1096	1289			10630	2.95278	173	0	982	1155			10630	2.95278	156	0	887	1043
10640	2.95556	225	0	1275	1500			10640	2.95556	225	0	1275	1500			10640	2.95556	114	0	649	763			10640	2.95556	193	0	1097	1290			10640	2.95556	173	0	983	1156			10640	2.95556	156	0	888	1044
10650	2.95833	225	0	1275	1500			10650	2.95833	225	0	1275	1500			10650	2.95833	114	0	650	764			10650	2.95833	193	0	1097	1290			10650	2.95833	173	0	984	1157			10650	2.95833	157	0	889	1046
10660	2.96111	225	0	1275	1500			10660	2.96111	225	0	1275	1500			10660	2.96111	114	0	651	765			10660	2.96111	193	0	1098	1291			10660	2.96111	174	0	985	1159			10660	2.96111	157	0	889	1046
10670	2.96389	225	0	1275	1500			10670	2.96389	225	0	1275	1500			10670	2.96389	114	0	652	766			10670	2.96389	193	0	1099	1292			10670	2.96389	174	0	986	1160			10670	2.96389	157	0	890	1047
10680	2.96667	225	0	1275	1500			10680	2.96667	225	0	1275	1500			10680	2.96667	115	0	653	768			10680	2.96667	193	0	1099	1292			10680	2.96667	174	0	986	1160			10680	2.96667	157	0	891	1048
10690	2.96944	225	0	1275	1500			10690	2.96944	225	0	1275	1500			10690	2.96944	115	0	654	769			10690	2.96944	193	0	1100	1293			10690	2.96944	174	0	987	1161			10690	2.96944	157	0	892	1049
10700	2.97222	225	0	1275	1500			10700	2.97222	225	0	1275	1500			10700	2.97222	115	0	655	770			10700	2.97222	193	0	1101	1294			10700	2.97222	174	0	988	1162			10700	2.97222	157	0	892	1049
10710	2.975	225	0	1275	1500			10710	2.975	225	0	1275	1500			10710	2.975	115	0	656	771			10710	2.975	194	0	1101	1295			10710	2.975	174	0	989	1163			10710	2.975	157	0	893	1050
10720	2.97778	225	0	1275	1500			10720	2.97778	225	0	1275	1500			10720	2.97778	115	0	657	772			10720	2.97778	194	0	1102	1296			10720	2.97778	174	0	990	1164			10720	2.97778	158	0	894	1052
10730	2.98056	225	0	1275	1500			10730	2.98056	225	0	1275	1500			10730	2.98056	115	0	658	773			10730	2.98056	194	0	1103	1297			10730	2.98056	175	0	991	1166			10730	2.98056	158	0	895	1053
10740	2.98333	225	0	1275	1500			10740	2.98333	225	0	1275	1500			10740	2.98333	116	0	659	775			10740	2.98333	194	0	1103	1297			10740	2.98333	175	0	991	1166			10740	2.98333	158	0	896	1054
10750	2.98611	225	0	1275	1500			10750	2.98611	225	0	1275	1500			10750	2.98611	116	0	660	776			10750	2.98611	194	0	1104	1298			10750	2.98611	175	0	992	1167			10750	2.98611	158	0	896	1054
10760	2.98889	225	0	1275	1500			10760	2.98889	225	0	1275	1500			10760	2.98889	116	0	661	777			10760	2.98889	194	0	1105	1299			10760	2.98889	175	0	993	1168			10760	2.98889	158	0	897	1055
10770	2.99167	225	0	1275	1500			10770	2.99167	225	0	1275	1500			10770	2.99167	116	0	662	778			10770	2.99167	194	0	1105	1299			10770	2.99167	175	0	994	1169			10770	2.99167	158	0	898	1056
10780	2.99444	225	0	1275	1500			10780	2.99444	225	0	1275	1500			10780	2.99444	116	0	663	779			10780	2.99444	194	0	1106	1300			10780	2.99444	175	0	995	1170			10780	2.99444	158	0	899	1057
10790	2.99722	225	0	1275	1500			10790	2.99722	225	0	1275	1500			10790	2.99722	117	0	664	781			10790	2.99722	195	0	1107	1302			10790	2.99722	176	0	996	1172			10790	2.99722	159	0	900	1059
10800	3	225	0	1275	1500			10800	3	225	0	1275	1500			10800	3	117	0	664	781			10800	3	195	0	1107	1302			10800	3	176	0	996	1172			10800	3	159	0	900	1059
10810	3.00278	225	0	1275	1500			10810	3.00278	225	0	1275	1500			10810	3.00278	117	0	665	782			10810	3.00278	195	0	1108	1303			10810	3.00278	176	0	997	1173			10810	3.00278	159	0	901	1060
10820	3.00556	225	0	1275	1500			10820	3.00556	225	0	1275	1500			10820	3.00556	117	0	666	783			10820	3.00556	195	0	1108	1303			10820	3.00556	176	0	998	1174			10820	3.00556	159	0	902	1061
10830	3.00833	225	0	1275	1500			10830	3.00833	225	0	1275	1500			10830	3.00833	117	0	667	784			10830	3.00833	195	0	1109	1304			10830	3.00833	176	0	999	1175			10830	3.00833	159	0	902	1061
10840	3.01111	225	0	1275	1500			10840	3.01111	225	0	1275	1500			10840	3.01111	117	0	668	785			10840	3.01111	195	0	1110	1305			10840	3.01111	176	0	999	1175			10840	3.01111	159	0	903	1062
10850	3.01389	225	0	1275	1500			10850	3.01389	225	0	1275	1500			10850	3.01389	118	0	669	787			10850	3.01389	195	0	1110	1305			10850	3.01389	176	0	1000	1176			10850	3.01389	159	0	904	1063
10860	3.01667	225	0	1275	1500			10860	3.01667	225	0	1275	1500			10860	3.01667	118	0	670	788			10860	3.01667	195	0	1111	1306			10860	3.01667	176	0	1001	1177			10860	3.01667	159	0	905	1064
10870	3.01944	225	0	1275	1500			10870	3.01944	225	0	1275	1500			10870	3.01944	118	0	671	789			10870	3.01944	195	0	1112	1307			10870	3.01944	177	0	1002	1179			10870	3.01944	160	0	906	1066
10880	3.02222	225	0	1275	1500			10880	3.02222	225	0	1275	1500			10880	3.02222	118	0	672	790			10880	3.02222	196	0	1112	1308			10880	3.02222	177	0	1003	1180			10880	3.02222	160	0	906	1066
10890	3.025	225	0	1275	1500			10890	3.025	225	0	1275	1500			10890	3.025	118	0	673	791			10890	3.025	196	0	1113	1309			10890	3.025	177	0	1003	1180			10890	3.025	160	0	907	1067
10900	3.02778	225	0	1275	1500			10900	3.02778	225	0	1275	1500			10900	3.02778	118	0	674	792			10900	3.02778	196	0	1114	1310			10900	3.02778	177	0	1004	1181			10900	3.02778	160	0	908	1068
10910	3.03056	225	0	1275	1500			10910	3.03056	225	0	1275	1500			10910	3.03056	119	0	675	794			10910	3.03056	196	0	1114	1310			10910	3.03056	177	0	1005	1182			10910	3.03056	160	0	909	1069
10920	3.03333	225	0	1275	1500			10920	3.03333	225	0	1275	1500			10920	3.03333	119	0	676	795			10920	3.03333	196	0	1115	1311			10920	3.03333	177	0	1006	1183			10920	3.03333	160	0	909	1069
10930	3.03611	225	0	1275	1500			10930	3.03611	225	0	1275	1500			10930	3.03611	119	0	677	796			10930	3.03611	196	0	1116	1312			10930	3.03611	177	0	1007	1184			10930	3.03611	160	0	910	1070
10940	3.03889	225	0	1275	1500			10940	3.03889	225	0	1275	1500			10940	3.03889	119	0	678	797			10940	3.03889	196	0	1116	1312			10940	3.03889	177	0	1007	1184			10940	3.03889	160	0	911	1071
10950	3.04167	225	0	1275	1500			10950	3.04167	225	0	1275	1500			10950	3.04167	119	0	679	798			10950	3.04167	196	0	1117	1313			10950	3.04167	178	0	1008	1186			10950	3.04167	161	0	912	1073
10960	3.04444	225	0	1275	1500			10960	3.04444	225	0	1275	1500			10960	3.04444	119	0	680	799			10960	3.04444	197	0	1118	1315			10960	3.04444	178	0	1009	1187			10960	3.04444	161	0	912	1073
10970	3.04722	225	0	1275	1500			10970	3.04722	225	0	1275	1500			10970	3.04722	120	0	681	801			10970	3.04722	197	0	1118	1315			10970	3.04722	178	0	1010	1188			10970	3.04722	161	0	913	1074
10980	3.05	225	0	1275	1500			10980	3.05	225	0	1275	1500			10980	3.05	120	0	682	802			10980	3.05	197	0	1119	1316			10980	3.05	178	0	1011	1189			10980	3.05	161	0	914	1075
10990	3.05278	225	0	1275	1500			10990	3.05278	225	0	1275	1500			10990	3.05278	120	0	683	803			10990	3.05278	197	0	1120	1317			10990	3.05278	178	0	1011	1189			10990	3.05278	161	0	915	1076
11000	3.05556	225	0	1275	1500			11000	3.05556	225	0	1275	1500			11000	3.05556	120	0	684	804			11000	3.05556	197	0	1120	1317			11000	3.05556	178	0	1012	1190			11000	3.05556	161	0	915	1076
11010	3.05833	225	0	1275	1500			11010	3.05833	225	0	1275	1500			11010	3.05833	120	0	685	805			11010	3.05833	197	0	1121	1318			11010	3.05833	178	0	1013	1191			11010	3.05833	161	0	916	1077
11020	3.06111	225	0	1275	1500			11020	3.06111	225	0	1275	1500			11020	3.06111	120	0	686	806			11020	3.06111	197	0	1122	1319			11020	3.06111	178	0	1014	1192			11020	3.06111	161	0	917	1078
11030	3.06389	225	0	1275	1500			11030	3.06389	225	0	1275	1500			11030	3.06389	121	0	687	808			11030	3.06389	197	0	1122	1319			11030	3.06389	179	0	1015	1194			11030	3.06389	162	0	918	1080
11040	3.06667	225	0	1275	1500			11040	3.06667	225	0	1275	1500			11040	3.06667	121	0	688	809			11040	3.06667	197	0	1123	1320			11040	3.06667	179	0	1015	1194			11040	3.06667	162	0	918	1080
11050	3.06944	225	0	1275	1500			11050	3.06944	225	0	1275	1500			11050	3.06944	121	0	689	810			11050	3.06944	198	0	1124	1322			11050	3.06944	179	0	1016	1195			11050	3.06944	162	0	919	1081
11060	3.07222	225	0	1275	1500			11060	3.07222	225	0	1275	1500			11060	3.07222	121	0	690	811			11060	3.07222	198	0	1124	1322			11060	3.07222	179	0	1017	1196			11060	3.07222	162	0	920	1082
11070	3.075	225	0	1275	1500			11070	3.075	225	0	1275	1500			11070	3.075	121	0	691	812			11070	3.075	198	0	1125	1323			11070	3.075	179	0	1018	1197			11070	3.075	162	0	921	1083
11080	3.07778	225	0	1275	1500			11080	3.07778	225	0	1275	1500			11080	3.07778	122	0	692	814			11080	3.07778	198	0	1126	1324			11080	3.07778	179	0	1019	1198			11080	3.07778	162	0	922	1084
11090	3.08056	225	0	1275	1500			11090	3.08056	225	0	1275	1500			11090	3.08056	122	0	693	815			11090	3.08056	198	0	1126	1324			11090	3.08056	179	0	1019	1198			11090	3.08056	162	0	922	1084
11100	3.08333	225	0	1275	1500			11100	3.08333	225	0	1275	1500			11100	3.08333	122	0	694	816			11100	3.08333	198	0	1127	1325			11100	3.08333	180	0	1020	1200			11100	3.08333	163	0	923	1086
11110	3.08611	225	0	1275	1500			11110	3.08611	225	0	1275	1500			11110	3.08611	122	0	695	817			11110	3.08611	198	0	1128	1326			11110	3.08611	180	0	1021	1201			11110	3.08611	163	0	924	1087
11120	3.08889	225	0	1275	1500			11120	3.08889	225	0	1275	1500			11120	3.08889	122	0	696	818			11120	3.08889	198	0	1128	1326			11120	3.08889	180	0	1022	1202			11120	3.08889	163	0	925	1088
11130	3.09167	225	0	1275	1500			11130	3.09167	225	0	1275	1500			11130	3.09167	122	0	697	819			11130	3.09167	199	0	1129	1328			11130	3.09167	180	0	1023	1203			11130	3.09167	163	0	925	1088
11140	3.09444	225	0	1275	1500			11140	3.09444	225	0	1275	1500			11140	3.09444	123	0	698	821			11140	3.09444	199	0	1130	1329			11140	3.09444	180	0	1023	1203			11140	3.09444	163	0	926	1089
11150	3.09722	225	0	1275	1500			11150	3.09722	225	0	1275	1500			11150	3.09722	123	0	699	822			11150	3.09722	199	0	1130	1329			11150	3.09722	180	0	1024	1204			11150	3.09722	163	0	927	1090
11160	3.1	225	0	1275	1500			11160	3.1	225	0	1275	1500			11160	3.1	123	0	700	823			11160	3.1	199	0	1131	1330			11160	3.1	180	0	1025	1205			11160	3.1	163	0	928	1091
11170	3.10278	225	0	1275	1500			11170	3.10278	225	0	1275	1500			11170	3.10278	123	0	701	824			11170	3.10278	199	0	1132	1331			11170	3.10278	180	0	1026	1206			11170	3.10278	163	0	928	1091
11180	3.10556	225	0	1275	1500			11180	3.10556	225	0	1275	1500			11180	3.10556	123	0	702	825			11180	3.10556	199	0	1132	1331			11180	3.10556	181	0	1027	1208			11180	3.10556	164	0	929	1093
11190	3.10833	225	0	1275	1500			11190	3.10833	225	0	1275	1500			11190	3.10833	124	0	703	827			11190	3.10833	199	0	1133	1332			11190	3.10833	181	0	1027	1208			11190	3.10833	164	0	930	1094
11200	3.11111	225	0	1275	1500			11200	3.11111	225	0	1275	1500			11200	3.11111	124	0	703	827			11200	3.11111	199	0	1134	1333			11200	3.11111	181	0	1028	1209			11200	3.11111	164	0	931	1095
11210	3.11389	225	0	1275	1500			11210	3.11389	225	0	1275	1500			11210	3.11389	124	0	704	828			11210	3.11389	200	0	1134	1334			11210	3.11389	181	0	1029	1210			11210	3.11389	164	0	932	1096
11220	3.11667	225	0	1275	1500			11220	3.11667	225	0	1275	1500			11220	3.11667	124	0	705	829			11220	3.11667	200	0	1135	1335			11220	3.11667	181	0	1030	1211			11220	3.11667	164	0	932	1096
11230	3.11944	225	0	1275	1500			11230	3.11944	225	0	1275	1500			11230	3.11944	124	0	706	830			11230	3.11944	200	0	1136	1336			11230	3.11944	181	0	1031	1212			11230	3.11944	164	0	933	1097
11240	3.12222	225	0	1275	1500			11240	3.12222	225	0	1275	1500			11240	3.12222	124	0	707	831			11240	3.12222	200	0	1136	1336			11240	3.12222	181	0	1031	1212			11240	3.12222	164	0	934	1098
11250	3.125	225	0	1275	1500			11250	3.125	225	0	1275	1500			11250	3.125	125	0	708	833			11250	3.125	200	0	1137	1337			11250	3.125	181	0	1032	1213			11250	3.125	164	0	935	1099
11260	3.12778	225	0	1275	1500			11260	3.12778	225	0	1275	1500			11260	3.12778	125	0	709	834			11260	3.12778	200	0	1138	1338			11260	3.12778	182	0	1033	1215			11260	3.12778	165	0	935	1100
11270	3.13056	225	0	1275	1500			11270	3.13056	225	0	1275	1500			11270	3.13056	125	0	710	835			11270	3.13056	200	0	1138	1338			11270	3.13056	182	0	1034	1216			11270	3.13056	165	0	936	1101
11280	3.13333	225	0	1275	1500			11280	3.13333	225	0	1275	1500			11280	3.13333	125	0	711	836			11280	3.13333	200	0	1139	1339			11280	3.13333	182	0	1035	1217			11280	3.13333	165	0	937	1102
11290	3.13611	225	0	1275	1500			11290	3.13611	225	0	1275	1500			11290	3.13611	125	0	712	837			11290	3.13611	200	0	1140	1340			11290	3.13611	182	0	1035	1217			11290	3.13611	165	0	938	1103
11300	3.13889	225	0	1275	1500			11300	3.13889	225	0	1275	1500			11300	3.13889	125	0	713	838			11300	3.13889	201	0	1140	1341			11300	3.13889	182	0	1036	1218			11300	3.13889	165	0	938	1103
11310	3.14167	225	0	1275	1500			11310	3.14167	225	0	1275	1500			11310	3.14167	126	0	714	840			11310	3.14167	201	0	1141	1342			11310	3.14167	182	0	1037	1219			11310	3.14167	165	0	939	1104
11320	3.14444	225	0	1275	1500			11320	3.14444	225	0	1275	1500			11320	3.14444	126	0	715	841			11320	3.14444	201	0	1142	1343			11320	3.14444	182	0	1038	1220			11320	3.14444	165	0	940	1105
11330	3.14722	225	0	1275	1500			11330	3.14722	225	0	1275	1500			11330	3.14722	126	0	716	842			11330	3.14722	201	0	1142	1343			11330	3.14722	183	0	1039	1222			11330	3.14722	166	0	941	1107
11340	3.15	225	0	1275	1500			11340	3.15	225	0	1275	1500			11340	3.15	126	0	717	843			11340	3.15	201	0	1143	1344			11340	3.15	183	0	1039	1222			11340	3.15	166	0	942	1108
11350	3.15278	225	0	1275	1500			11350	3.15278	225	0	1275	1500			11350	3.15278	126	0	718	844			11350	3.15278	201	0	1144	1345			11350	3.15278	183	0	1040	1223			11350	3.15278	166	0	942	1108
11360	3.15556	225	0	1275	1500			11360	3.15556	225	0	1275	1500			11360	3.15556	127	0	719	846			11360	3.15556	201	0	1144	1345			11360	3.15556	183	0	1041	1224			11360	3.15556	166	0	943	1109
11370	3.15833	225	0	1275	1500			11370	3.15833	225	0	1275	1500			11370	3.15833	127	0	720	847			11370	3.15833	201	0	1145	1346			11370	3.15833	183	0	1042	1225			11370	3.15833	166	0	944	1110
11380	3.16111	225	0	1275	1500			11380	3.16111	225	0	1275	1500			11380	3.16111	127	0	721	848			11380	3.16111	202	0	1146	1348			11380	3.16111	183	0	1043	1226			11380	3.16111	166	0	945	1111
11390	3.16389	225	0	1275	1500			11390	3.16389	225	0	1275	1500			11390	3.16389	127	0	722	849			11390	3.16389	202	0	1146	1348			11390	3.16389	183	0	1043	1226			11390	3.16389	166	0	945	1111
11400	3.16667	225	0	1275	1500			11400	3.16667	225	0	1275	1500			11400	3.16667	127	0	723	850			11400	3.16667	202	0	1147	1349			11400	3.16667	183	0	1044	1227			11400	3.16667	166	0	946	1112
11410	3.16944	225	0	1275	1500			11410	3.16944	225	0	1275	1500			11410	3.16944	127	0	724	851			11410	3.16944	202	0	1148	1350			11410	3.16944	184	0	1045	1229			11410	3.16944	167	0	947	1114
11420	3.17222	225	0	1275	1500			11420	3.17222	225	0	1275	1500			11420	3.17222	128	0	725	853			11420	3.17222	202	0	1148	1350			11420	3.17222	184	0	1046	1230			11420	3.17222	167	0	948	1115
11430	3.175	225	0	1275	1500			11430	3.175	225	0	1275	1500			11430	3.175	128	0	726	854			11430	3.175	202	0	1149	1351			11430	3.175	184	0	1047	1231			11430	3.175	167	0	948	1115
11440	3.17778	225	0	1275	1500			11440	3.17778	225	0	1275	1500			11440	3.17778	128	0	727	855			11440	3.17778	202	0	1150	1352			11440	3.17778	184	0	1047	1231			11440	3.17778	167	0	949	1116
11450	3.18056	225	0	1275	1500			11450	3.18056	225	0	1275	1500			11450	3.18056	128	0	728	856			11450	3.18056	202	0	1150	1352			11450	3.18056	184	0	1048	1232			11450	3.18056	167	0	950	1117
11460	3.18333	225	0	1275	1500			11460	3.18333	225	0	1275	1500			11460	3.18333	128	0	729	857			11460	3.18333	203	0	1151	1354			11460	3.18333	184	0	1049	1233			11460	3.18333	167	0	951	1118
11470	3.18611	225	0	1275	1500			11470	3.18611	225	0	1275	1500			11470	3.18611	129	0	730	859			11470	3.18611	203	0	1152	1355			11470	3.18611	184	0	1050	1234			11470	3.18611	167	0	951	1118
11480	3.18889	225	0	1275	1500			11480	3.18889	225	0	1275	1500			11480	3.18889	129	0	731	860			11480	3.18889	203	0	1152	1355			11480	3.18889	185	0	1051	1236			11480	3.18889	168	0	952	1120
11490	3.19167	225	0	1275	1500			11490	3.19167	225	0	1275	1500			11490	3.19167	129	0	732	861			11490	3.19167	203	0	1153	1356			11490	3.19167	185	0	1051	1236			11490	3.19167	168	0	953	1121
11500	3.19444	225	0	1275	1500			11500	3.19444	225	0	1275	1500			11500	3.19444	129	0	733	862			11500	3.19444	203	0	1154	1357			11500	3.19444	185	0	1052	1237			11500	3.19444	168	0	954	1122
11510	3.19722	225	0	1275	1500			11510	3.19722	225	0	1275	1500			11510	3.19722	129	0	734	863			11510	3.19722	203	0	1154	1357			11510	3.19722	185	0	1053	1238			11510	3.19722	168	0	955	1123
11520	3.2	225	0	1275	1500			11520	3.2	225	0	1275	1500			11520	3.2	129	0	735	864			11520	3.2	203	0	1155	1358			11520	3.2	185	0	1054	1239			11520	3.2	168	0	955	1123
11530	3.20278	225	0	1275	1500			11530	3.20278	225	0	1275	1500			11530	3.20278	130	0	736	866			11530	3.20278	203	0	1156	1359			11530	3.20278	185	0	1055	1240			11530	3.20278	168	0	956	1124
11540	3.20556	225	0	1275	1500			11540	3.20556	225	0	1275	1500			11540	3.20556	130	0	737	867			11540	3.20556	204	0	1156	1360			11540	3.20556	185	0	1055	1240			11540	3.20556	168	0	957	1125
11550	3.20833	225	0	1275	1500			11550	3.20833	225	0	1275	1500			11550	3.20833	130	0	738	868			11550	3.20833	204	0	1157	1361			11550	3.20833	186	0	1056	1242			11550	3.20833	169	0	958	1127
11560	3.21111	225	0	1275	1500			11560	3.21111	225	0	1275	1500			11560	3.21111	130	0	739	869			11560	3.21111	204	0	1158	1362			11560	3.21111	186	0	1057	1243			11560	3.21111	169	0	958	1127
11570	3.21389	225	0	1275	1500			11570	3.21389	225	0	1275	1500			11570	3.21389	130	0	740	870			11570	3.21389	204	0	1158	1362			11570	3.21389	186	0	1058	1244			11570	3.21389	169	0	959	1128
11580	3.21667	225	0	1275	1500			11580	3.21667	225	0	1275	1500			11580	3.21667	131	0	741	872			11580	3.21667	204	0	1159	1363			11580	3.21667	186	0	1059	1245			11580	3.21667	169	0	960	1129
11590	3.21944	225	0	1275	1500			11590	3.21944	225	0	1275	1500			11590	3.21944	131	0	742	873			11590	3.21944	204	0	1160	1364			11590	3.21944	186	0	1059	1245			11590	3.21944	169	0	961	1130
11600	3.22222	225	0	1275	1500			11600	3.22222	225	0	1275	1500			11600	3.22222	131	0	743	874			11600	3.22222	204	0	1160	1364			11600	3.22222	186	0	1060	1246			11600	3.22222	169	0	961	1130
11610	3.225	225	0	1275	1500			11610	3.225	225	0	1275	1500			11610	3.225	131	0	744	875			11610	3.225	204	0	1161	1365			11610	3.225	186	0	1061	1247			11610	3.225	169	0	962	1131
11620	3.22778	225	0	1275	1500			11620	3.22778	225	0	1275	1500			11620	3.22778	131	0	745	876			11620	3.22778	205	0	1162	1367			11620	3.22778	187	0	1062	1249			11620	3.22778	170	0	963	1133
11630	3.23056	225	0	1275	1500			11630	3.23056	225	0	1275	1500			11630	3.23056	131	0	746	877			11630	3.23056	205	0	1162	1367			11630	3.23056	187	0	1063	1250			11630	3.23056	170	0	964	1134
11640	3.23333	225	0	1275	1500			11640	3.23333	225	0	1275	1500			11640	3.23333	132	0	747	879			11640	3.23333	205	0	1163	1368			11640	3.23333	187	0	1063	1250			11640	3.23333	170	0	965	1135
11650	3.23611	225	0	1275	1500			11650	3.23611	225	0	1275	1500			11650	3.23611	132	0	748	880			11650	3.23611	205	0	1164	1369			11650	3.23611	187	0	1064	1251			11650	3.23611	170	0	965	1135
11660	3.23889	225	0	1275	1500			11660	3.23889	225	0	1275	1500			11660	3.23889	132	0	749	881			11660	3.23889	205	0	1164	1369			11660	3.23889	187	0	1065	1252			11660	3.23889	170	0	966	1136
11670	3.24167	225	0	1275	1500			11670	3.24167	225	0	1275	1500			11670	3.24167	132	0	750	882			11670	3.24167	205	0	1165	1370			11670	3.24167	187	0	1066	1253			11670	3.24167	170	0	967	1137
11680	3.24444	225	0	1275	1500			11680	3.24444	225	0	1275	1500			11680	3.24444	132	0	751	883			11680	3.24444	205	0	1166	1371			11680	3.24444	187	0	1067	1254			11680	3.24444	170	0	968	1138
11690	3.24722	225	0	1275	1500			11690	3.24722	225	0	1275	1500			11690	3.24722	133	0	752	885			11690	3.24722	206	0	1167	1373			11690	3.24722	188	0	1068	1256			11690	3.24722	171	0	969	1140
11700	3.25	225	0	1275	1500			11700	3.25	225	0	1275	1500			11700	3.25	133	0	752	885			11700	3.25	206	0	1167	1373			11700	3.25	188	0	1068	1256			11700	3.25	171	0	969	1140
11710	3.25278	225	0	1275	1500			11710	3.25278	225	0	1275	1500			11710	3.25278	133	0	753	886			11710	3.25278	206	0	1168	1374			11710	3.25278	188	0	1069	1257			11710	3.25278	171	0	970	1141
11720	3.25556	225	0	1275	1500			11720	3.25556	225	0	1275	1500			11720	3.25556	133	0	754	887			11720	3.25556	206	0	1168	1374			11720	3.25556	188	0	1070	1258			11720	3.25556	171	0	971	1142
11730	3.25833	225	0	1275	1500			11730	3.25833	225	0	1275	1500			11730	3.25833	133	0	755	888			11730	3.25833	206	0	1169	1375			11730	3.25833	188	0	1071	1259			11730	3.25833	171	0	972	1143
11740	3.26111	225	0	1275	1500			11740	3.26111	225	0	1275	1500			11740	3.26111	133	0	756	889			11740	3.26111	206	0	1170	1376			11740	3.26111	188	0	1072	1260			11740	3.26111	171	0	972	1143
11750	3.26389	225	0	1275	1500			11750	3.26389	225	0	1275	1500			11750	3.26389	133	0	757	890			11750	3.26389	206	0	1170	1376			11750	3.26389	188	0	1072	1260			11750	3.26389	171	0	973	1144
11760	3.26667	225	0	1275	1500			11760	3.26667	225	0	1275	1500			11760	3.26667	134	0	758	892			11760	3.26667	206	0	1171	1377			11760	3.26667	188	0	1073	1261			11760	3.26667	171	0	974	1145
11770	3.26944	225	0	1275	1500			11770	3.26944	225	0	1275	1500			11770	3.26944	134	0	759	893			11770	3.26944	206	0	1172	1378			11770	3.26944	189	0	1074	1263			11770	3.26944	172	0	975	1147
11780	3.27222	225	0	1275	1500			11780	3.27222	225	0	1275	1500			11780	3.27222	134	0	760	894			11780	3.27222	207	0	1172	1379			11780	3.27222	189	0	1075	1264			11780	3.27222	172	0	975	1147
11790	3.275	225	0	1275	1500			11790	3.275	225	0	1275	1500			11790	3.275	134	0	761	895			11790	3.275	207	0	1173	1380			11790	3.275	189	0	1076	1265			11790	3.275	172	0	976	1148
11800	3.27778	225	0	1275	1500			11800	3.27778	225	0	1275	1500			11800	3.27778	134	0	762	896			11800	3.27778	207	0	1174	1381			11800	3.27778	189	0	1076	1265			11800	3.27778	172	0	977	1149
11810	3.28056	225	0	1275	1500			11810	3.28056	225	0	1275	1500			11810	3.28056	134	0	763	897			11810	3.28056	207	0	1174	1381			11810	3.28056	189	0	1077	1266			11810	3.28056	172	0	978	1150
11820	3.28333	225	0	1275	1500			11820	3.28333	225	0	1275	1500			11820	3.28333	135	0	764	899			11820	3.28333	207	0	1175	1382			11820	3.28333	189	0	1078	1267			11820	3.28333	172	0	978	1150
11830	3.28611	225	0	1275	1500			11830	3.28611	225	0	1275	1500			11830	3.28611	135	0	765	900			11830	3.28611	207	0	1176	1383			11830	3.28611	189	0	1079	1268			11830	3.28611	172	0	979	1151
11840	3.28889	225	0	1275	1500			11840	3.28889	225	0	1275	1500			11840	3.28889	135	0	766	901			11840	3.28889	207	0	1176	1383			11840	3.28889	190	0	1080	1270			11840	3.28889	172	0	980	1152
11850	3.29167	225	0	1275	1500			11850	3.29167	225	0	1275	1500			11850	3.29167	135	0	767	902			11850	3.29167	207	0	1177	1384			11850	3.29167	190	0	1080	1270			11850	3.29167	173	0	981	1154
11860	3.29444	225	0	1275	1500			11860	3.29444	225	0	1275	1500			11860	3.29444	135	0	768	903			11860	3.29444	208	0	1178	1386			11860	3.29444	190	0	1081	1271			11860	3.29444	173	0	981	1154
11870	3.29722	225	0	1275	1500			11870	3.29722	225	0	1275	1500			11870	3.29722	135	0	769	904			11870	3.29722	208	0	1178	1386			11870	3.29722	190	0	1082	1272			11870	3.29722	173	0	982	1155
11880	3.3	225	0	1275	1500			11880	3.3	225	0	1275	1500			11880	3.3	136	0	770	906			11880	3.3	208	0	1179	1387			11880	3.3	190	0	1083	1273			11880	3.3	173	0	983	1156
11890	3.30278	225	0	1275	1500			11890	3.30278	225	0	1275	1500			11890	3.30278	136	0	771	907			11890	3.30278	208	0	1180	1388			11890	3.30278	190	0	1084	1274			11890	3.30278	173	0	984	1157
11900	3.30556	225	0	1275	1500			11900	3.30556	225	0	1275	1500			11900	3.30556	136	0	772	908			11900	3.30556	208	0	1180	1388			11900	3.30556	190	0	1084	1274			11900	3.30556	173	0	984	1157
11910	3.30833	225	0	1275	1500			11910	3.30833	225	0	1275	1500			11910	3.30833	136	0	773	909			11910	3.30833	208	0	1181	1389			11910	3.30833	191	0	1085	1276			11910	3.30833	173	0	985	1158
11920	3.31111	225	0	1275	1500			11920	3.31111	225	0	1275	1500			11920	3.31111	136	0	774	910			11920	3.31111	208	0	1182	1390			11920	3.31111	191	0	1086	1277			11920	3.31111	173	0	986	1159
11930	3.31389	225	0	1275	1500			11930	3.31389	225	0	1275	1500			11930	3.31389	136	0	775	911			11930	3.31389	208	0	1182	1390			11930	3.31389	191	0	1087	1278			11930	3.31389	174	0	987	1161
11940	3.31667	225	0	1275	1500			11940	3.31667	225	0	1275	1500			11940	3.31667	137	0	776	913			11940	3.31667	209	0	1183	1392			11940	3.31667	191	0	1088	1279			11940	3.31667	174	0	987	1161
11950	3.31944	225	0	1275	1500			11950	3.31944	225	0	1275	1500			11950	3.31944	137	0	777	914			11950	3.31944	209	0	1184	1393			11950	3.31944	191	0	1088	1279			11950	3.31944	174	0	988	1162
11960	3.32222	225	0	1275	1500			11960	3.32222	225	0	1275	1500			11960	3.32222	137	0	778	915			11960	3.32222	209	0	1184	1393			11960	3.32222	191	0	1089	1280			11960	3.32222	174	0	989	1163
11970	3.325	225	0	1275	1500			11970	3.325	225	0	1275	1500			11970	3.325	137	0	779	916			11970	3.325	209	0	1185	1394			11970	3.325	191	0	1090	1281			11970	3.325	174	0	990	1164
11980	3.32778	225	0	1275	1500			11980	3.32778	225	0	1275	1500			11980	3.32778	137	0	780	917			11980	3.32778	209	0	1186	1395			11980	3.32778	192	0	1091	1283			11980	3.32778	174	0	990	1164
11990	3.33056	225	0	1275	1500			11990	3.33056	225	0	1275	1500			11990	3.33056	137	0	781	918			11990	3.33056	209	0	1186	1395			11990	3.33056	192	0	1092	1284			11990	3.33056	174	0	991	1165
12000	3.33333	225	0	1275	1500			12000	3.33333	225	0	1275	1500			12000	3.33333	137	0	782	919			12000	3.33333	209	0	1187	1396			12000	3.33333	192	0	1092	1284			12000	3.33333	175	0	992	1167
12010	3.33611	225	0	1275	1500			12010	3.33611	225	0	1275	1500			12010	3.33611	138	0	783	921			12010	3.33611	209	0	1188	1397			12010	3.33611	192	0	1093	1285			12010	3.33611	175	0	992	1167
12020	3.33889	225	0	1275	1500			12020	3.33889	225	0	1275	1500			12020	3.33889	138	0	784	922			12020	3.33889	209	0	1188	1397			12020	3.33889	192	0	1094	1286			12020	3.33889	175	0	993	1168
12030	3.34167	225	0	1275	1500			12030	3.34167	225	0	1275	1500			12030	3.34167	138	0	785	923			12030	3.34167	210	0	1189	1399			12030	3.34167	192	0	1095	1287			12030	3.34167	175	0	994	1169
12040	3.34444	225	0	1275	1500			12040	3.34444	225	0	1275	1500			12040	3.34444	138	0	786	924			12040	3.34444	210	0	1190	1400			12040	3.34444	192	0	1095	1287			12040	3.34444	175	0	995	1170
12050	3.34722	225	0	1275	1500			12050	3.34722	225	0	1275	1500			12050	3.34722	138	0	787	925			12050	3.34722	210	0	1190	1400			12050	3.34722	193	0	1096	1289			12050	3.34722	175	0	995	1170
12060	3.35	225	0	1275	1500			12060	3.35	225	0	1275	1500			12060	3.35	138	0	788	926			12060	3.35	210	0	1191	1401			12060	3.35	193	0	1097	1290			12060	3.35	175	0	996	1171
12070	3.35278	225	0	1275	1500			12070	3.35278	225	0	1275	1500			12070	3.35278	139	0	789	928			12070	3.35278	210	0	1192	1402			12070	3.35278	193	0	1098	1291			12070	3.35278	175	0	997	1172
12080	3.35556	225	0	1275	1500			12080	3.35556	225	0	1275	1500			12080	3.35556	139	0	790	929			12080	3.35556	210	0	1192	1402			12080	3.35556	193	0	1099	1292			12080	3.35556	176	0	998	1174
12090	3.35833	225	0	1275	1500			12090	3.35833	225	0	1275	1500			12090	3.35833	139	0	791	930			12090	3.35833	210	0	1193	1403			12090	3.35833	193	0	1099	1292			12090	3.35833	176	0	999	1175
12100	3.36111	225	0	1275	1500			12100	3.36111	225	0	1275	1500			12100	3.36111	139	0	792	931			12100	3.36111	210	0	1194	1404			12100	3.36111	193	0	1100	1293			12100	3.36111	176	0	999	1175
12110	3.36389	225	0	1275	1500			12110	3.36389	225	0	1275	1500			12110	3.36389	139	0	793	932			12110	3.36389	211	0	1194	1405			12110	3.36389	193	0	1101	1294			12110	3.36389	176	0	1000	1176
12120	3.36667	225	0	1275	1500			12120	3.36667	225	0	1275	1500			12120	3.36667	139	0	794	933			12120	3.36667	211	0	1195	1406			12120	3.36667	194	0	1102	1296			12120	3.36667	176	0	1001	1177
12130	3.36944	225	0	1275	1500			12130	3.36944	225	0	1275	1500			12130	3.36944	140	0	795	935			12130	3.36944	211	0	1196	1407			12130	3.36944	194	0	1103	1297			12130	3.36944	176	0	1002	1178
12140	3.37222	225	0	1275	1500			12140	3.37222	225	0	1275	1500			12140	3.37222	140	0	796	936			12140	3.37222	211	0	1196	1407			12140	3.37222	194	0	1103	1297			12140	3.37222	176	0	1002	1178
12150	3.375	225	0	1275	1500			12150	3.375	225	0	1275	1500			12150	3.375	140	0	797	937			12150	3.375	211	0	1197	1408			12150	3.375	194	0	1104	1298			12150	3.375	176	0	1003	1179
12160	3.37778	225	0	1275	1500			12160	3.37778	225	0	1275	1500			12160	3.37778	140	0	798	938			12160	3.37778	211	0	1198	1409			12160	3.37778	194	0	1105	1299			12160	3.37778	177	0	1004	1181
12170	3.38056	225	0	1275	1500			12170	3.38056	225	0	1275	1500			12170	3.38056	140	0	799	939			12170	3.38056	211	0	1198	1409			12170	3.38056	194	0	1106	1300			12170	3.38056	177	0	1005	1182
12180	3.38333	225	0	1275	1500			12180	3.38333	225	0	1275	1500			12180	3.38333	141	0	800	941			12180	3.38333	211	0	1199	1410			12180	3.38333	194	0	1107	1301			12180	3.38333	177	0	1005	1182
12190	3.38611	225	0	1275	1500			12190	3.38611	225	0	1275	1500			12190	3.38611	141	0	801	942			12190	3.38611	211	0	1200	1411			12190	3.38611	195	0	1107	1302			12190	3.38611	177	0	1006	1183
12200	3.38889	225	0	1275	1500			12200	3.38889	225	0	1275	1500			12200	3.38889	141	0	802	943			12200	3.38889	212	0	1200	1412			12200	3.38889	195	0	1108	1303			12200	3.38889	177	0	1007	1184
12210	3.39167	225	0	1275	1500			12210	3.39167	225	0	1275	1500			12210	3.39167	141	0	803	944			12210	3.39167	212	0	1201	1413			12210	3.39167	195	0	1109	1304			12210	3.39167	177	0	1008	1185
12220	3.39444	225	0	1275	1500			12220	3.39444	225	0	1275	1500			12220	3.39444	141	0	804	945			12220	3.39444	212	0	1202	1414			12220	3.39444	195	0	1110	1305			12220	3.39444	177	0	1008	1185
12230	3.39722	225	0	1275	1500			12230	3.39722	225	0	1275	1500			12230	3.39722	141	0	805	946			12230	3.39722	212	0	1202	1414			12230	3.39722	195	0	1111	1306			12230	3.39722	178	0	1009	1187
12240	3.4	225	0	1275	1500			12240	3.4	225	0	1275	1500			12240	3.4	142	0	806	948			12240	3.4	212	0	1203	1415			12240	3.4	195	0	1111	1306			12240	3.4	178	0	1010	1188
12250	3.40278	225	0	1275	1500			12250	3.40278	225	0	1275	1500			12250	3.40278	142	0	807	949			12250	3.40278	212	0	1204	1416			12250	3.40278	195	0	1112	1307			12250	3.40278	178	0	1011	1189
12260	3.40556	225	0	1275	1500			12260	3.40556	225	0	1275	1500			12260	3.40556	142	0	808	950			12260	3.40556	212	0	1204	1416			12260	3.40556	196	0	1113	1309			12260	3.40556	178	0	1011	1189
12270	3.40833	225	0	1275	1500			12270	3.40833	225	0	1275	1500			12270	3.40833	142	0	809	951			12270	3.40833	212	0	1205	1417			12270	3.40833	196	0	1114	1310			12270	3.40833	178	0	1012	1190
12280	3.41111	225	0	1275	1500			12280	3.41111	225	0	1275	1500			12280	3.41111	142	0	810	952			12280	3.41111	213	0	1206	1419			12280	3.41111	196	0	1115	1311			12280	3.41111	178	0	1013	1191
12290	3.41389	225	0	1275	1500			12290	3.41389	225	0	1275	1500			12290	3.41389	142	0	811	953			12290	3.41389	213	0	1206	1419			12290	3.41389	196	0	1115	1311			12290	3.41389	178	0	1014	1192
12300	3.41667	225	0	1275	1500			12300	3.41667	225	0	1275	1500			12300	3.41667	143	0	812	955			12300	3.41667	213	0	1207	1420			12300	3.41667	196	0	1116	1312			12300	3.41667	178	0	1014	1192
12310	3.41944	225	0	1275	1500			12310	3.41944	225	0	1275	1500			12310	3.41944	143	0	813	956			12310	3.41944	213	0	1208	1421			12310	3.41944	196	0	1117	1313			12310	3.41944	179	0	1015	1194
12320	3.42222	225	0	1275	1500			12320	3.42222	225	0	1275	1500			12320	3.42222	143	0	814	957			12320	3.42222	213	0	1208	1421			12320	3.42222	196	0	1118	1314			12320	3.42222	179	0	1016	1195
12330	3.425	225	0	1275	1500			12330	3.425	225	0	1275	1500			12330	3.425	143	0	815	958			12330	3.425	213	0	1209	1422			12330	3.425	197	0	1119	1316			12330	3.425	179	0	1017	1196
12340	3.42778	225	0	1275	1500			12340	3.42778	225	0	1275	1500			12340	3.42778	143	0	816	959			12340	3.42778	213	0	1210	1423			12340	3.42778	197	0	1119	1316			12340	3.42778	179	0	1018	1197
12350	3.43056	225	0	1275	1500			12350	3.43056	225	0	1275	1500			12350	3.43056	143	0	817	960			12350	3.43056	213	0	1210	1423			12350	3.43056	197	0	1120	1317			12350	3.43056	179	0	1018	1197
12360	3.43333	225	0	1275	1500			12360	3.43333	225	0	1275	1500			12360	3.43333	144	0	818	962			12360	3.43333	214	0	1211	1425			12360	3.43333	197	0	1121	1318			12360	3.43333	179	0	1019	1198
12370	3.43611	225	0	1275	1500			12370	3.43611	225	0	1275	1500			12370	3.43611	144	0	819	963			12370	3.43611	214	0	1212	1426			12370	3.43611	197	0	1122	1319			12370	3.43611	179	0	1020	1199
12380	3.43889	225	0	1275	1500			12380	3.43889	225	0	1275	1500			12380	3.43889	144	0	820	964			12380	3.43889	214	0	1212	1426			12380	3.43889	197	0	1123	1320			12380	3.43889	180	0	1021	1201
12390	3.44167	225	0	1275	1500			12390	3.44167	225	0	1275	1500			12390	3.44167	144	0	821	965			12390	3.44167	214	0	1213	1427			12390	3.44167	198	0	1123	1321			12390	3.44167	180	0	1021	1201
12400	3.44444	225	0	1275	1500			12400	3.44444	225	0	1275	1500			12400	3.44444	144	0	822	966			12400	3.44444	214	0	1214	1428			12400	3.44444	198	0	1124	1322			12400	3.44444	180	0	1022	1202
12410	3.44722	225	0	1275	1500			12410	3.44722	225	0	1275	1500			12410	3.44722	144	0	823	967			12410	3.44722	214	0	1214	1428			12410	3.44722	198	0	1125	1323			12410	3.44722	180	0	1023	1203
12420	3.45	225	0	1275	1500			12420	3.45	225	0	1275	1500			12420	3.45	145	0	824	969			12420	3.45	214	0	1215	1429			12420	3.45	198	0	1126	1324			12420	3.45	180	0	1024	1204
12430	3.45278	225	0	1275	1500			12430	3.45278	225	0	1275	1500			12430	3.45278	145	0	825	970			12430	3.45278	214	0	1216	1430			12430	3.45278	198	0	1127	1325			12430	3.45278	180	0	1024	1204
12440	3.45556	225	0	1275	1500			12440	3.45556	225	0	1275	1500			12440	3.45556	145	0	826	971			12440	3.45556	215	0	1216	1431			12440	3.45556	198	0	1127	1325			12440	3.45556	180	0	1025	1205
12450	3.45833	225	0	1275	1500			12450	3.45833	225	0	1275	1500			12450	3.45833	145	0	827	972			12450	3.45833	215	0	1217	1432			12450	3.45833	198	0	1128	1326			12450	3.45833	181	0	1026	1207
12460	3.46111	225	0	1275	1500			12460	3.46111	225	0	1275	1500			12460	3.46111	145	0	828	973			12460	3.46111	215	0	1218	1433			12460	3.46111	199	0	1129	1328			12460	3.46111	181	0	1027	1208
12470	3.46389	225	0	1275	1500			12470	3.46389	225	0	1275	1500			12470	3.46389	145	0	829	974			12470	3.46389	215	0	1218	1433			12470	3.46389	199	0	1130	1329			12470	3.46389	181	0	1027	1208
12480	3.46667	225	0	1275	1500			12480	3.46667	225	0	1275	1500			12480	3.46667	146	0	830	976			12480	3.46667	215	0	1219	1434			12480	3.46667	199	0	1131	1330			12480	3.46667	181	0	1028	1209
12490	3.46944	225	0	1275	1500			12490	3.46944	225	0	1275	1500			12490	3.46944	146	0	831	977			12490	3.46944	215	0	1220	1435			12490	3.46944	199	0	1131	1330			12490	3.46944	181	0	1029	1210
12500	3.47222	225	0	1275	1500			12500	3.47222	225	0	1275	1500			12500	3.47222	146	0	832	978			12500	3.47222	215	0	1220	1435			12500	3.47222	199	0	1132	1331			12500	3.47222	181	0	1030	1211
12510	3.475	225	0	1275	1500			12510	3.475	225	0	1275	1500			12510	3.475	146	0	833	979			12510	3.475	215	0	1221	1436			12510	3.475	199	0	1133	1332			12510	3.475	181	0	1030	1211
12520	3.47778	225	0	1275	1500			12520	3.47778	225	0	1275	1500			12520	3.47778	146	0	834	980			12520	3.47778	216	0	1222	1438			12520	3.47778	199	0	1134	1333			12520	3.47778	182	0	1031	1213
12530	3.48056	225	0	1275	1500			12530	3.48056	225	0	1275	1500			12530	3.48056	146	0	835	981			12530	3.48056	216	0	1222	1438			12530	3.48056	200	0	1135	1335			12530	3.48056	182	0	1032	1214
12540	3.48333	225	0	1275	1500			12540	3.48333	225	0	1275	1500			12540	3.48333	147	0	836	983			12540	3.48333	216	0	1223	1439			12540	3.48333	200	0	1135	1335			12540	3.48333	182	0	1033	1215
12550	3.48611	225	0	1275	1500			12550	3.48611	225	0	1275	1500			12550	3.48611	147	0	837	984			12550	3.48611	216	0	1224	1440			12550	3.48611	200	0	1136	1336			12550	3.48611	182	0	1033	1215
12560	3.48889	225	0	1275	1500			12560	3.48889	225	0	1275	1500			12560	3.48889	147	0	838	985			12560	3.48889	216	0	1224	1440			12560	3.48889	200	0	1137	1337			12560	3.48889	182	0	1034	1216
12570	3.49167	225	0	1275	1500			12570	3.49167	225	0	1275	1500			12570	3.49167	147	0	839	986			12570	3.49167	216	0	1225	1441			12570	3.49167	200	0	1138	1338			12570	3.49167	182	0	1035	1217
12580	3.49444	225	0	1275	1500			12580	3.49444	225	0	1275	1500			12580	3.49444	147	0	840	987			12580	3.49444	216	0	1226	1442			12580	3.49444	200	0	1139	1339			12580	3.49444	182	0	1036	1218
12590	3.49722	225	0	1275	1500			12590	3.49722	225	0	1275	1500			12590	3.49722	148	0	841	989			12590	3.49722	217	0	1227	1444			12590	3.49722	201	0	1140	1341			12590	3.49722	183	0	1037	1220
12600	3.5	225	0	1275	1500			12600	3.5	225	0	1275	1500			12600	3.5	148	0	841	989			12600	3.5	217	0	1227	1444			12600	3.5	201	0	1140	1341			12600	3.5	183	0	1037	1220
12610	3.50278	225	0	1275	1500			12610	3.50278	225	0	1275	1500			12610	3.50278	148	0	842	990			12610	3.50278	217	0	1228	1445			12610	3.50278	201	0	1141	1342			12610	3.50278	183	0	1038	1221
12620	3.50556	225	0	1275	1500			12620	3.50556	225	0	1275	1500			12620	3.50556	148	0	843	991			12620	3.50556	217	0	1228	1445			12620	3.50556	201	0	1142	1343			12620	3.50556	183	0	1039	1222
12630	3.50833	225	0	1275	1500			12630	3.50833	225	0	1275	1500			12630	3.50833	148	0	844	992			12630	3.50833	217	0	1229	1446			12630	3.50833	201	0	1143	1344			12630	3.50833	183	0	1039	1222
12640	3.51111	225	0	1275	1500			12640	3.51111	225	0	1275	1500			12640	3.51111	148	0	845	993			12640	3.51111	217	0	1230	1447			12640	3.51111	201	0	1143	1344			12640	3.51111	183	0	1040	1223
12650	3.51389	225	0	1275	1500			12650	3.51389	225	0	1275	1500			12650	3.51389	149	0	846	995			12650	3.51389	217	0	1230	1447			12650	3.51389	201	0	1144	1345			12650	3.51389	183	0	1041	1224
12660	3.51667	225	0	1275	1500			12660	3.51667	225	0	1275	1500			12660	3.51667	149	0	847	996			12660	3.51667	217	0	1231	1448			12660	3.51667	201	0	1145	1346			12660	3.51667	183	0	1042	1225
12670	3.51944	225	0	1275	1500			12670	3.51944	225	0	1275	1500			12670	3.51944	149	0	848	997			12670	3.51944	217	0	1232	1449			12670	3.51944	202	0	1146	1348			12670	3.51944	184	0	1043	1227
12680	3.52222	225	0	1275	1500			12680	3.52222	225	0	1275	1500			12680	3.52222	149	0	849	998			12680	3.52222	217	0	1232	1449			12680	3.52222	202	0	1147	1349			12680	3.52222	184	0	1043	1227
12690	3.525	225	0	1275	1500			12690	3.525	225	0	1275	1500			12690	3.525	149	0	850	999			12690	3.525	218	0	1233	1451			12690	3.525	202	0	1148	1350			12690	3.525	184	0	1044	1228
12700	3.52778	225	0	1275	1500			12700	3.52778	225	0	1275	1500			12700	3.52778	149	0	851	1000			12700	3.52778	218	0	1234	1452			12700	3.52778	202	0	1148	1350			12700	3.52778	184	0	1045	1229
12710	3.53056	225	0	1275	1500			12710	3.53056	225	0	1275	1500			12710	3.53056	150	0	852	1002			12710	3.53056	218	0	1234	1452			12710	3.53056	202	0	1149	1351			12710	3.53056	184	0	1046	1230
12720	3.53333	225	0	1275	1500			12720	3.53333	225	0	1275	1500			12720	3.53333	150	0	853	1003			12720	3.53333	218	0	1235	1453			12720	3.53333	202	0	1150	1352			12720	3.53333	184	0	1046	1230
12730	3.53611	225	0	1275	1500			12730	3.53611	225	0	1275	1500			12730	3.53611	150	0	854	1004			12730	3.53611	218	0	1236	1454			12730	3.53611	202	0	1151	1353			12730	3.53611	184	0	1047	1231
12740	3.53889	225	0	1275	1500			12740	3.53889	225	0	1275	1500			12740	3.53889	150	0	855	1005			12740	3.53889	218	0	1236	1454			12740	3.53889	203	0	1152	1355			12740	3.53889	184	0	1048	1232
12750	3.54167	225	0	1275	1500			12750	3.54167	225	0	1275	1500			12750	3.54167	150	0	856	1006			12750	3.54167	218	0	1237	1455			12750	3.54167	203	0	1152	1355			12750	3.54167	185	0	1049	1234
12760	3.54444	225	0	1275	1500			12760	3.54444	225	0	1275	1500			12760	3.54444	150	0	857	1007			12760	3.54444	218	0	1238	1456			12760	3.54444	203	0	1153	1356			12760	3.54444	185	0	1049	1234
12770	3.54722	225	0	1275	1500			12770	3.54722	225	0	1275	1500			12770	3.54722	151	0	858	1009			12770	3.54722	218	0	1238	1456			12770	3.54722	203	0	1154	1357			12770	3.54722	185	0	1050	1235
12780	3.55	225	0	1275	1500			12780	3.55	225	0	1275	1500			12780	3.55	151	0	859	1010			12780	3.55	219	0	1239	1458			12780	3.55	203	0	1155	1358			12780	3.55	185	0	1051	1236
12790	3.55278	225	0	1275	1500			12790	3.55278	225	0	1275	1500			12790	3.55278	151	0	860	1011			12790	3.55278	219	0	1240	1459			12790	3.55278	203	0	1156	1359			12790	3.55278	185	0	1052	1237
12800	3.55556	225	0	1275	1500			12800	3.55556	225	0	1275	1500			12800	3.55556	151	0	861	1012			12800	3.55556	219	0	1240	1459			12800	3.55556	203	0	1156	1359			12800	3.55556	185	0	1052	1237
12810	3.55833	225	0	1275	1500			12810	3.55833	225	0	1275	1500			12810	3.55833	151	0	862	1013			12810	3.55833	219	0	1241	1460			12810	3.55833	204	0	1157	1361			12810	3.55833	185	0	1053	1238
12820	3.56111	225	0	1275	1500			12820	3.56111	225	0	1275	1500			12820	3.56111	151	0	863	1014			12820	3.56111	219	0	1242	1461			12820	3.56111	204	0	1158	1362			12820	3.56111	185	0	1054	1239
12830	3.56389	225	0	1275	1500			12830	3.56389	225	0	1275	1500			12830	3.56389	152	0	864	1016			12830	3.56389	219	0	1242	1461			12830	3.56389	204	0	1159	1363			12830	3.56389	186	0	1055	1241
12840	3.56667	225	0	1275	1500			12840	3.56667	225	0	1275	1500			12840	3.56667	152	0	865	1017			12840	3.56667	219	0	1243	1462			12840	3.56667	204	0	1160	1364			12840	3.56667	186	0	1055	1241
12850	3.56944	225	0	1275	1500			12850	3.56944	225	0	1275	1500			12850	3.56944	152	0	866	1018			12850	3.56944	219	0	1244	1463			12850	3.56944	204	0	1160	1364			12850	3.56944	186	0	1056	1242
12860	3.57222	225	0	1275	1500			12860	3.57222	225	0	1275	1500			12860	3.57222	152	0	867	1019			12860	3.57222	219	0	1244	1463			12860	3.57222	204	0	1161	1365			12860	3.57222	186	0	1057	1243
12870	3.575	225	0	1275	1500			12870	3.575	225	0	1275	1500			12870	3.575	152	0	868	1020			12870	3.575	220	0	1245	1465			12870	3.575	204	0	1162	1366			12870	3.575	186	0	1058	1244
12880	3.57778	225	0	1275	1500			12880	3.57778	225	0	1275	1500			12880	3.57778	153	0	869	1022			12880	3.57778	220	0	1246	1466			12880	3.57778	205	0	1163	1368			12880	3.57778	186	0	1059	1245
12890	3.58056	225	0	1275	1500			12890	3.58056	225	0	1275	1500			12890	3.58056	153	0	870	1023			12890	3.58056	220	0	1246	1466			12890	3.58056	205	0	1164	1369			12890	3.58056	186	0	1059	1245
12900	3.58333	225	0	1275	1500			12900	3.58333	225	0	1275	1500			12900	3.58333	153	0	871	1024			12900	3.58333	220	0	1247	1467			12900	3.58333	205	0	1165	1370			12900	3.58333	187	0	1060	1247
12910	3.58611	225	0	1275	1500			12910	3.58611	225	0	1275	1500			12910	3.58611	153	0	872	1025			12910	3.58611	220	0	1248	1468			12910	3.58611	205	0	1165	1370			12910	3.58611	187	0	1061	1248
12920	3.58889	225	0	1275	1500			12920	3.58889	225	0	1275	1500			12920	3.58889	153	0	873	1026			12920	3.58889	220	0	1248	1468			12920	3.58889	205	0	1166	1371			12920	3.58889	187	0	1062	1249
12930	3.59167	225	0	1275	1500			12930	3.59167	225	0	1275	1500			12930	3.59167	153	0	874	1027			12930	3.59167	220	0	1249	1469			12930	3.59167	205	0	1167	1372			12930	3.59167	187	0	1062	1249
12940	3.59444	225	0	1275	1500			12940	3.59444	225	0	1275	1500			12940	3.59444	154	0	875	1029			12940	3.59444	220	0	1250	1470			12940	3.59444	205	0	1168	1373			12940	3.59444	187	0	1063	1250
12950	3.59722	225	0	1275	1500			12950	3.59722	225	0	1275	1500			12950	3.59722	154	0	876	1030			12950	3.59722	220	0	1250	1470			12950	3.59722	206	0	1169	1375			12950	3.59722	187	0	1064	1251
12960	3.6	225	0	1275	1500			12960	3.6	225	0	1275	1500			12960	3.6	154	0	877	1031			12960	3.6	221	0	1251	1472			12960	3.6	206	0	1169	1375			12960	3.6	187	0	1065	1252
12970	3.60278	225	0	1275	1500			12970	3.60278	225	0	1275	1500			12970	3.60278	154	0	878	1032			12970	3.60278	221	0	1252	1473			12970	3.60278	206	0	1170	1376			12970	3.60278	187	0	1065	1252
12980	3.60556	225	0	1275	1500			12980	3.60556	225	0	1275	1500			12980	3.60556	154	0	879	1033			12980	3.60556	221	0	1252	1473			12980	3.60556	206	0	1171	1377			12980	3.60556	188	0	1066	1254
12990	3.60833	225	0	1275	1500			12990	3.60833	225	0	1275	1500			12990	3.60833	155	0	880	1035			12990	3.60833	221	0	1253	1474			12990	3.60833	206	0	1172	1378			12990	3.60833	188	0	1067	1255
13000	3.61111	225	0	1275	1500			13000	3.61111	225	0	1275	1500			13000	3.61111	155	0	880	1035			13000	3.61111	221	0	1254	1475			13000	3.61111	206	0	1173	1379			13000	3.61111	188	0	1068	1256
13010	3.61389	225	0	1275	1500			13010	3.61389	225	0	1275	1500			13010	3.61389	155	0	881	1036			13010	3.61389	221	0	1254	1475			13010	3.61389	206	0	1173	1379			13010	3.61389	188	0	1069	1257
13020	3.61667	225	0	1275	1500			13020	3.61667	225	0	1275	1500			13020	3.61667	155	0	882	1037			13020	3.61667	221	0	1255	1476			13020	3.61667	207	0	1174	1381			13020	3.61667	188	0	1069	1257
13030	3.61944	225	0	1275	1500			13030	3.61944	225	0	1275	1500			13030	3.61944	155	0	883	1038			13030	3.61944	221	0	1256	1477			13030	3.61944	207	0	1175	1382			13030	3.61944	188	0	1070	1258
13040	3.62222	225	0	1275	1500			13040	3.62222	225	0	1275	1500			13040	3.62222	155	0	884	1039			13040	3.62222	221	0	1256	1477			13040	3.62222	207	0	1176	1383			13040	3.62222	188	0	1071	1259
13050	3.625	225	0	1275	1500			13050	3.625	225	0	1275	1500			13050	3.625	156	0	885	1041			13050	3.625	222	0	1257	1479			13050	3.625	207	0	1177	1384			13050	3.625	188	0	1072	1260
13060	3.62778	225	0	1275	1500			13060	3.62778	225	0	1275	1500			13060	3.62778	156	0	886	1042			13060	3.62778	222	0	1258	1480			13060	3.62778	207	0	1177	1384			13060	3.62778	189	0	1072	1261
13070	3.63056	225	0	1275	1500			13070	3.63056	225	0	1275	1500			13070	3.63056	156	0	887	1043			13070	3.63056	222	0	1258	1480			13070	3.63056	207	0	1178	1385			13070	3.63056	189	0	1073	1262
13080	3.63333	225	0	1275	1500			13080	3.63333	225	0	1275	1500			13080	3.63333	156	0	888	1044			13080	3.63333	222	0	1259	1481			13080	3.63333	207	0	1179	1386			13080	3.63333	189	0	1074	1263
13090	3.63611	225	0	1275	1500			13090	3.63611	225	0	1275	1500			13090	3.63611	156	0	889	1045			13090	3.63611	222	0	1260	1482			13090	3.63611	208	0	1180	1388			13090	3.63611	189	0	1075	1264
13100	3.63889	225	0	1275	1500			13100	3.63889	225	0	1275	1500			13100	3.63889	156	0	890	1046			13100	3.63889	222	0	1260	1482			13100	3.63889	208	0	1181	1389			13100	3.63889	189	0	1075	1264
13110	3.64167	225	0	1275	1500			13110	3.64167	225	0	1275	1500			13110	3.64167	157	0	891	1048			13110	3.64167	222	0	1261	1483			13110	3.64167	208	0	1182	1390			13110	3.64167	189	0	1076	1265
13120	3.64444	225	0	1275	1500			13120	3.64444	225	0	1275	1500			13120	3.64444	157	0	892	1049			13120	3.64444	222	0	1262	1484			13120	3.64444	208	0	1182	1390			13120	3.64444	189	0	1077	1266
13130	3.64722	225	0	1275	1500			13130	3.64722	225	0	1275	1500			13130	3.64722	157	0	893	1050			13130	3.64722	222	0	1262	1484			13130	3.64722	208	0	1183	1391			13130	3.64722	190	0	1078	1268
13140	3.65	225	0	1275	1500			13140	3.65	225	0	1275	1500			13140	3.65	157	0	894	1051			13140	3.65	223	0	1263	1486			13140	3.65	208	0	1184	1392			13140	3.65	190	0	1079	1269
13150	3.65278	225	0	1275	1500			13150	3.65278	225	0	1275	1500			13150	3.65278	157	0	895	1052			13150	3.65278	223	0	1264	1487			13150	3.65278	208	0	1185	1393			13150	3.65278	190	0	1079	1269
13160	3.65556	225	0	1275	1500			13160	3.65556	225	0	1275	1500			13160	3.65556	158	0	896	1054			13160	3.65556	223	0	1264	1487			13160	3.65556	209	0	1186	1395			13160	3.65556	190	0	1080	1270
13170	3.65833	225	0	1275	1500			13170	3.65833	225	0	1275	1500			13170	3.65833	158	0	897	1055			13170	3.65833	223	0	1265	1488			13170	3.65833	209	0	1186	1395			13170	3.65833	190	0	1081	1271
13180	3.66111	225	0	1275	1500			13180	3.66111	225	0	1275	1500			13180	3.66111	158	0	898	1056			13180	3.66111	223	0	1266	1489			13180	3.66111	209	0	1187	1396			13180	3.66111	190	0	1082	1272
13190	3.66389	225	0	1275	1500			13190	3.66389	225	0	1275	1500			13190	3.66389	158	0	899	1057			13190	3.66389	223	0	1266	1489			13190	3.66389	209	0	1188	1397			13190	3.66389	190	0	1082	1272
13200	3.66667	225	0	1275	1500			13200	3.66667	225	0	1275	1500			13200	3.66667	158	0	900	1058			13200	3.66667	223	0	1267	1490			13200	3.66667	209	0	1189	1398			13200	3.66667	190	0	1083	1273
13210	3.66944	225	0	1275	1500			13210	3.66944	225	0	1275	1500			13210	3.66944	158	0	901	1059			13210	3.66944	223	0	1268	1491			13210	3.66944	209	0	1190	1399			13210	3.66944	191	0	1084	1275
13220	3.67222	225	0	1275	1500			13220	3.67222	225	0	1275	1500			13220	3.67222	159	0	902	1061			13220	3.67222	223	0	1268	1491			13220	3.67222	209	0	1190	1399			13220	3.67222	191	0	1085	1276
13230	3.675	225	0	1275	1500			13230	3.675	225	0	1275	1500			13230	3.675	159	0	903	1062			13230	3.675	224	0	1269	1493			13230	3.675	210	0	1191	1401			13230	3.675	191	0	1085	1276
13240	3.67778	225	0	1275	1500			13240	3.67778	225	0	1275	1500			13240	3.67778	159	0	904	1063			13240	3.67778	224	0	1270	1494			13240	3.67778	210	0	1192	1402			13240	3.67778	191	0	1086	1277
13250	3.68056	225	0	1275	1500			13250	3.68056	225	0	1275	1500			13250	3.68056	159	0	905	1064			13250	3.68056	224	0	1270	1494			13250	3.68056	210	0	1193	1403			13250	3.68056	191	0	1087	1278
13260	3.68333	225	0	1275	1500			13260	3.68333	225	0	1275	1500			13260	3.68333	159	0	906	1065			13260	3.68333	224	0	1271	1495			13260	3.68333	210	0	1194	1404			13260	3.68333	191	0	1088	1279
13270	3.68611	225	0	1275	1500			13270	3.68611	225	0	1275	1500			13270	3.68611	160	0	907	1067			13270	3.68611	224	0	1272	1496			13270	3.68611	210	0	1194	1404			13270	3.68611	191	0	1088	1279
13280	3.68889	225	0	1275	1500			13280	3.68889	225	0	1275	1500			13280	3.68889	160	0	908	1068			13280	3.68889	224	0	1272	1496			13280	3.68889	210	0	1195	1405			13280	3.68889	192	0	1089	1281
13290	3.69167	225	0	1275	1500			13290	3.69167	225	0	1275	1500			13290	3.69167	160	0	909	1069			13290	3.69167	224	0	1273	1497			13290	3.69167	210	0	1196	1406			13290	3.69167	192	0	1090	1282
13300	3.69444	225	0	1275	1500			13300	3.69444	225	0	1275	1500			13300	3.69444	160	0	910	1070			13300	3.69444	224	0	1274	1498			13300	3.69444	211	0	1197	1408			13300	3.69444	192	0	1091	1283
13310	3.69722	225	0	1275	1500			13310	3.69722	225	0	1275	1500			13310	3.69722	160	0	911	1071			13310	3.69722	224	0	1274	1498			13310	3.69722	211	0	1198	1409			13310	3.69722	192	0	1092	1284
13320	3.7	225	0	1275	1500			13320	3.7	225	0	1275	1500			13320	3.7	160	0	912	1072			13320	3.7	225	0	1275	1500			13320	3.7	211	0	1199	1410			13320	3.7	192	0	1092	1284
13330	3.70278	225	0	1275	1500			13330	3.70278	225	0	1275	1500			13330	3.70278	161	0	913	1074			13330	3.70278	225	0	1276	1501			13330	3.70278	211	0	1199	1410			13330	3.70278	192	0	1093	1285
13340	3.70556	225	0	1275	1500			13340	3.70556	225	0	1275	1500			13340	3.70556	161	0	914	1075			13340	3.70556	225	0	1276	1501			13340	3.70556	211	0	1200	1411			13340	3.70556	192	0	1094	1286
13350	3.70833	225	0	1275	1500			13350	3.70833	225	0	1275	1500			13350	3.70833	161	0	915	1076			13350	3.70833	225	0	1277	1502			13350	3.70833	211	0	1201	1412			13350	3.70833	193	0	1095	1288
13360	3.71111	225	0	1275	1500			13360	3.71111	225	0	1275	1500			13360	3.71111	161	0	916	1077			13360	3.71111	225	0	1278	1503			13360	3.71111	212	0	1202	1414			13360	3.71111	193	0	1095	1288
13370	3.71389	225	0	1275	1500			13370	3.71389	225	0	1275	1500			13370	3.71389	161	0	917	1078			13370	3.71389	225	0	1278	1503			13370	3.71389	212	0	1203	1415			13370	3.71389	193	0	1096	1289
13380	3.71667	225	0	1275	1500			13380	3.71667	225	0	1275	1500			13380	3.71667	162	0	918	1080			13380	3.71667	225	0	1279	1504			13380	3.71667	212	0	1203	1415			13380	3.71667	193	0	1097	1290
13390	3.71944	225	0	1275	1500			13390	3.71944	225	0	1275	1500			13390	3.71944	162	0	919	1081			13390	3.71944	225	0	1280	1505			13390	3.71944	212	0	1204	1416			13390	3.71944	193	0	1098	1291
13400	3.72222	225	0	1275	1500			13400	3.72222	225	0	1275	1500			13400	3.72222	162	0	920	1082			13400	3.72222	225	0	1280	1505			13400	3.72222	212	0	1205	1417			13400	3.72222	193	0	1098	1291
13410	3.725	225	0	1275	1500			13410	3.725	225	0	1275	1500			13410	3.725	162	0	921	1083			13410	3.725	226	0	1281	1507			13410	3.725	212	0	1206	1418			13410	3.725	193	0	1099	1292
13420	3.72778	225	0	1275	1500			13420	3.72778	225	0	1275	1500			13420	3.72778	162	0	922	1084			13420	3.72778	226	0	1282	1508			13420	3.72778	212	0	1207	1419			13420	3.72778	194	0	1100	1294
13430	3.73056	225	0	1275	1500			13430	3.73056	225	0	1275	1500			13430	3.73056	162	0	923	1085			13430	3.73056	226	0	1282	1508			13430	3.73056	213	0	1208	1421			13430	3.73056	194	0	1101	1295
13440	3.73333	225	0	1275	1500			13440	3.73333	225	0	1275	1500			13440	3.73333	163	0	924	1087			13440	3.73333	226	0	1283	1509			13440	3.73333	213	0	1208	1421			13440	3.73333	194	0	1102	1296
13450	3.73611	225	0	1275	1500			13450	3.73611	225	0	1275	1500			13450	3.73611	163	0	925	1088			13450	3.73611	226	0	1284	1510			13450	3.73611	213	0	1209	1422			13450	3.73611	194	0	1102	1296
13460	3.73889	225	0	1275	1500			13460	3.73889	225	0	1275	1500			13460	3.73889	163	0	926	1089			13460	3.73889	226	0	1284	1510			13460	3.73889	213	0	1210	1423			13460	3.73889	194	0	1103	1297
13470	3.74167	225	0	1275	1500			13470	3.74167	225	0	1275	1500			13470	3.74167	163	0	927	1090			13470	3.74167	226	0	1285	1511			13470	3.74167	213	0	1211	1424			13470	3.74167	194	0	1104	1298
13480	3.74444	225	0	1275	1500			13480	3.74444	225	0	1275	1500			13480	3.74444	163	0	928	1091			13480	3.74444	226	0	1286	1512			13480	3.74444	213	0	1212	1425			13480	3.74444	194	0	1105	1299
13490	3.74722	225	0	1275	1500			13490	3.74722	225	0	1275	1500			13490	3.74722	164	0	929	1093			13490	3.74722	227	0	1287	1514			13490	3.74722	214	0	1213	1427			13490	3.74722	195	0	1106	1301
13500	3.75	225	0	1275	1500			13500	3.75	225	0	1275	1500			13500	3.75	164	0	930	1094			13500	3.75	227	0	1287	1514			13500	3.75	214	0	1213	1427			13500	3.75	195	0	1106	1301
13510	3.75278	225	0	1275	1500			13510	3.75278	225	0	1275	1500			13510	3.75278	164	0	931	1095			13510	3.75278	227	0	1288	1515			13510	3.75278	214	0	1214	1428			13510	3.75278	195	0	1106	1301
13520	3.75556	225	0	1275	1500			13520	3.75556	225	0	1275	1500			13520	3.75556	164	0	932	1096			13520	3.75556	227	0	1288	1515			13520	3.75556	214	0	1214	1428			13520	3.75556	195	0	1107	1302
13530	3.75833	225	0	1275	1500			13530	3.75833	225	0	1275	1500			13530	3.75833	164	0	933	1097			13530	3.75833	227	0	1289	1516			13530	3.75833	214	0	1215	1429			13530	3.75833	195	0	1107	1302
13540	3.76111	225	0	1275	1500			13540	3.76111	225	0	1275	1500			13540	3.76111	164	0	934	1098			13540	3.76111	227	0	1290	1517			13540	3.76111	214	0	1215	1429			13540	3.76111	195	0	1108	1303
13550	3.76389	225	0	1275	1500			13550	3.76389	225	0	1275	1500			13550	3.76389	165	0	935	1100			13550	3.76389	227	0	1290	1517			13550	3.76389	214	0	1216	1430			13550	3.76389	195	0	1108	1303
13560	3.76667	225	0	1275	1500			13560	3.76667	225	0	1275	1500			13560	3.76667	165	0	936	1101			13560	3.76667	227	0	1291	1518			13560	3.76667	214	0	1216	1430			13560	3.76667	195	0	1109	1304
13570	3.76944	225	0	1275	1500			13570	3.76944	225	0	1275	1500			13570	3.76944	165	0	937	1102			13570	3.76944	227	0	1291	1518			13570	3.76944	214	0	1217	1431			13570	3.76944	195	0	1109	1304
13580	3.77222	225	0	1275	1500			13580	3.77222	225	0	1275	1500			13580	3.77222	165	0	938	1103			13580	3.77222	227	0	1292	1519			13580	3.77222	214	0	1217	1431			13580	3.77222	195	0	1110	1305
13590	3.775	225	0	1275	1500			13590	3.775	225	0	1275	1500			13590	3.775	165	0	939	1104			13590	3.775	228	0	1293	1521			13590	3.775	214	0	1218	1432			13590	3.775	195	0	1110	1305
13600	3.77778	225	0	1275	1500			13600	3.77778	225	0	1275	1500			13600	3.77778	165	0	940	1105			13600	3.77778	228	0	1293	1521			13600	3.77778	214	0	1218	1432			13600	3.77778	195	0	1110	1305
13610	3.78056	225	0	1275	1500			13610	3.78056	225	0	1275	1500			13610	3.78056	166	0	941	1107			13610	3.78056	228	0	1294	1522			13610	3.78056	214	0	1219	1433			13610	3.78056	195	0	1111	1306
13620	3.78333	225	0	1275	1500			13620	3.78333	225	0	1275	1500			13620	3.78333	166	0	942	1108			13620	3.78333	228	0	1295	1523			13620	3.78333	215	0	1219	1434			13620	3.78333	195	0	1111	1306
13630	3.78611	225	0	1275	1500			13630	3.78611	225	0	1275	1500			13630	3.78611	166	0	943	1109			13630	3.78611	228	0	1295	1523			13630	3.78611	215	0	1220	1435			13630	3.78611	195	0	1112	1307
13640	3.78889	225	0	1275	1500			13640	3.78889	225	0	1275	1500			13640	3.78889	166	0	944	1110			13640	3.78889	228	0	1296	1524			13640	3.78889	215	0	1220	1435			13640	3.78889	196	0	1112	1308
13650	3.79167	225	0	1275	1500			13650	3.79167	225	0	1275	1500			13650	3.79167	166	0	945	1111			13650	3.79167	228	0	1296	1524			13650	3.79167	215	0	1221	1436			13650	3.79167	196	0	1113	1309
13660	3.79444	225	0	1275	1500			13660	3.79444	225	0	1275	1500			13660	3.79444	166	0	946	1112			13660	3.79444	228	0	1297	1525			13660	3.79444	215	0	1221	1436			13660	3.79444	196	0	1113	1309
13670	3.79722	225	0	1275	1500			13670	3.79722	225	0	1275	1500			13670	3.79722	167	0	947	1114			13670	3.79722	228	0	1298	1526			13670	3.79722	215	0	1222	1437			13670	3.79722	196	0	1114	1310
13680	3.8	225	0	1275	1500			13680	3.8	225	0	1275	1500			13680	3.8	167	0	948	1115			13680	3.8	229	0	1298	1527			13680	3.8	215	0	1222	1437			13680	3.8	196	0	1114	1310
13690	3.80278	225	0	1275	1500			13690	3.80278	225	0	1275	1500			13690	3.80278	167	0	949	1116			13690	3.80278	229	0	1299	1528			13690	3.80278	215	0	1223	1438			13690	3.80278	196	0	1115	1311
13700	3.80556	225	0	1275	1500			13700	3.80556	225	0	1275	1500			13700	3.80556	167	0	950	1117			13700	3.80556	229	0	1300	1529			13700	3.80556	215	0	1223	1438			13700	3.80556	196	0	1115	1311
13710	3.80833	225	0	1275	1500			13710	3.80833	225	0	1275	1500			13710	3.80833	167	0	951	1118			13710	3.80833	229	0	1300	1529			13710	3.80833	215	0	1224	1439			13710	3.80833	196	0	1115	1311
13720	3.81111	225	0	1275	1500			13720	3.81111	225	0	1275	1500			13720	3.81111	167	0	952	1119			13720	3.81111	229	0	1301	1530			13720	3.81111	215	0	1224	1439			13720	3.81111	196	0	1116	1312
13730	3.81389	225	0	1275	1500			13730	3.81389	225	0	1275	1500			13730	3.81389	168	0	953	1121			13730	3.81389	229	0	1301	1530			13730	3.81389	216	0	1225	1441			13730	3.81389	196	0	1116	1312
13740	3.81667	225	0	1275	1500			13740	3.81667	225	0	1275	1500			13740	3.81667	168	0	954	1122			13740	3.81667	229	0	1302	1531			13740	3.81667	216	0	1226	1442			13740	3.81667	196	0	1117	1313
13750	3.81944	225	0	1275	1500			13750	3.81944	225	0	1275	1500			13750	3.81944	168	0	955	1123			13750	3.81944	229	0	1303	1532			13750	3.81944	216	0	1226	1442			13750	3.81944	196	0	1117	1313
13760	3.82222	225	0	1275	1500			13760	3.82222	225	0	1275	1500			13760	3.82222	168	0	956	1124			13760	3.82222	229	0	1303	1532			13760	3.82222	216	0	1227	1443			13760	3.82222	196	0	1118	1314
13770	3.825	225	0	1275	1500			13770	3.825	225	0	1275	1500			13770	3.825	168	0	957	1125			13770	3.825	230	0	1304	1534			13770	3.825	216	0	1227	1443			13770	3.825	197	0	1118	1315
13780	3.82778	225	0	1275	1500			13780	3.82778	225	0	1275	1500			13780	3.82778	169	0	958	1127			13780	3.82778	230	0	1304	1534			13780	3.82778	216	0	1228	1444			13780	3.82778	197	0	1119	1316
13790	3.83056	225	0	1275	1500			13790	3.83056	225	0	1275	1500			13790	3.83056	169	0	959	1128			13790	3.83056	230	0	1305	1535			13790	3.83056	216	0	1228	1444			13790	3.83056	197	0	1119	1316
13800	3.83333	225	0	1275	1500			13800	3.83333	225	0	1275	1500			13800	3.83333	169	0	959	1128			13800	3.83333	230	0	1306	1536			13800	3.83333	216	0	1229	1445			13800	3.83333	197	0	1119	1316
13810	3.83611	225	0	1275	1500			13810	3.83611	225	0	1275	1500			13810	3.83611	169	0	960	1129			13810	3.83611	230	0	1306	1536			13810	3.83611	216	0	1229	1445			13810	3.83611	197	0	1120	1317
13820	3.83889	225	0	1275	1500			13820	3.83889	225	0	1275	1500			13820	3.83889	169	0	961	1130			13820	3.83889	230	0	1307	1537			13820	3.83889	216	0	1230	1446			13820	3.83889	197	0	1120	1317
13830	3.84167	225	0	1275	1500			13830	3.84167	225	0	1275	1500			13830	3.84167	169	0	962	1131			13830	3.84167	230	0	1308	1538			13830	3.84167	216	0	1230	1446			13830	3.84167	197	0	1121	1318
13840	3.84444	225	0	1275	1500			13840	3.84444	225	0	1275	1500			13840	3.84444	170	0	963	1133			13840	3.84444	230	0	1308	1538			13840	3.84444	217	0	1231	1448			13840	3.84444	197	0	1121	1318
13850	3.84722	225	0	1275	1500			13850	3.84722	225	0	1275	1500			13850	3.84722	170	0	964	1134			13850	3.84722	230	0	1309	1539			13850	3.84722	217	0	1231	1448			13850	3.84722	197	0	1122	1319
13860	3.85	225	0	1275	1500			13860	3.85	225	0	1275	1500			13860	3.85	170	0	965	1135			13860	3.85	231	0	1309	1540			13860	3.85	217	0	1232	1449			13860	3.85	197	0	1122	1319
13870	3.85278	225	0	1275	1500			13870	3.85278	225	0	1275	1500			13870	3.85278	170	0	966	1136			13870	3.85278	231	0	1310	1541			13870	3.85278	217	0	1232	1449			13870	3.85278	197	0	1123	1320
13880	3.85556	225	0	1275	1500			13880	3.85556	225	0	1275	1500			13880	3.85556	170	0	967	1137			13880	3.85556	231	0	1311	1542			13880	3.85556	217	0	1233	1450			13880	3.85556	197	0	1123	1320
13890	3.85833	225	0	1275	1500			13890	3.85833	225	0	1275	1500			13890	3.85833	170	0	968	1138			13890	3.85833	231	0	1311	1542			13890	3.85833	217	0	1233	1450			13890	3.85833	197	0	1124	1321
13900	3.86111	225	0	1275	1500			13900	3.86111	225	0	1275	1500			13900	3.86111	171	0	969	1140			13900	3.86111	231	0	1312	1543			13900	3.86111	217	0	1234	1451			13900	3.86111	198	0	1124	1322
13910	3.86389	225	0	1275	1500			13910	3.86389	225	0	1275	1500			13910	3.86389	171	0	970	1141			13910	3.86389	231	0	1312	1543			13910	3.86389	217	0	1234	1451			13910	3.86389	198	0	1124	1322
13920	3.86667	225	0	1275	1500			13920	3.86667	225	0	1275	1500			13920	3.86667	171	0	971	1142			13920	3.86667	231	0	1313	1544			13920	3.86667	217	0	1235	1452			13920	3.86667	198	0	1125	1323
13930	3.86944	225	0	1275	1500			13930	3.86944	225	0	1275	1500			13930	3.86944	171	0	972	1143			13930	3.86944	231	0	1314	1545			13930	3.86944	217	0	1235	1452			13930	3.86944	198	0	1125	1323
13940	3.87222	225	0	1275	1500			13940	3.87222	225	0	1275	1500			13940	3.87222	171	0	973	1144			13940	3.87222	231	0	1314	1545			13940	3.87222	217	0	1236	1453			13940	3.87222	198	0	1126	1324
13950	3.875	225	0	1275	1500			13950	3.875	225	0	1275	1500			13950	3.875	172	0	974	1146			13950	3.875	232	0	1315	1547			13950	3.875	218	0	1236	1454			13950	3.875	198	0	1126	1324
13960	3.87778	225	0	1275	1500			13960	3.87778	225	0	1275	1500			13960	3.87778	172	0	975	1147			13960	3.87778	232	0	1316	1548			13960	3.87778	218	0	1237	1455			13960	3.87778	198	0	1127	1325
13970	3.88056	225	0	1275	1500			13970	3.88056	225	0	1275	1500			13970	3.88056	172	0	976	1148			13970	3.88056	232	0	1316	1548			13970	3.88056	218	0	1237	1455			13970	3.88056	198	0	1127	1325
13980	3.88333	225	0	1275	1500			13980	3.88333	225	0	1275	1500			13980	3.88333	172	0	977	1149			13980	3.88333	232	0	1317	1549			13980	3.88333	218	0	1238	1456			13980	3.88333	198	0	1128	1326
13990	3.88611	225	0	1275	1500			13990	3.88611	225	0	1275	1500			13990	3.88611	172	0	978	1150			13990	3.88611	232	0	1317	1549			13990	3.88611	218	0	1238	1456			13990	3.88611	198	0	1128	1326
14000	3.88889	225	0	1275	1500			14000	3.88889	225	0	1275	1500			14000	3.88889	172	0	979	1151			14000	3.88889	232	0	1318	1550			14000	3.88889	218	0	1239	1457			14000	3.88889	198	0	1129	1327
14010	3.89167	225	0	1275	1500			14010	3.89167	225	0	1275	1500			14010	3.89167	173	0	980	1153			14010	3.89167	232	0	1319	1551			14010	3.89167	218	0	1239	1457			14010	3.89167	198	0	1129	1327
14020	3.89444	225	0	1275	1500			14020	3.89444	225	0	1275	1500			14020	3.89444	173	0	981	1154			14020	3.89444	232	0	1319	1551			14020	3.89444	218	0	1240	1458			14020	3.89444	199	0	1129	1328
14030	3.89722	225	0	1275	1500			14030	3.89722	225	0	1275	1500			14030	3.89722	173	0	982	1155			14030	3.89722	232	0	1320	1552			14030	3.89722	218	0	1241	1459			14030	3.89722	199	0	1130	1329
14040	3.9	225	0	1275	1500			14040	3.9	225	0	1275	1500			14040	3.9	173	0	983	1156			14040	3.9	233	0	1321	1554			14040	3.9	218	0	1241	1459			14040	3.9	199	0	1130	1329
14050	3.90278	225	0	1275	1500			14050	3.90278	225	0	1275	1500			14050	3.90278	173	0	984	1157			14050	3.90278	233	0	1321	1554			14050	3.90278	218	0	1242	1460			14050	3.90278	199	0	1131	1330
14060	3.90556	225	0	1275	1500			14060	3.90556	225	0	1275	1500			14060	3.90556	174	0	985	1159			14060	3.90556	233	0	1322	1555			14060	3.90556	219	0	1242	1461			14060	3.90556	199	0	1131	1330
14070	3.90833	225	0	1275	1500			14070	3.90833	225	0	1275	1500			14070	3.90833	174	0	986	1160			14070	3.90833	233	0	1322	1555			14070	3.90833	219	0	1243	1462			14070	3.90833	199	0	1132	1331
14080	3.91111	225	0	1275	1500			14080	3.91111	225	0	1275	1500			14080	3.91111	174	0	987	1161			14080	3.91111	233	0	1323	1556			14080	3.91111	219	0	1243	1462			14080	3.91111	199	0	1132	1331
14090	3.91389	225	0	1275	1500			14090	3.91389	225	0	1275	1500			14090	3.91389	174	0	988	1162			14090	3.91389	233	0	1324	1557			14090	3.91389	219	0	1244	1463			14090	3.91389	199	0	1133	1332
14100	3.91667	225	0	1275	1500			14100	3.91667	225	0	1275	1500			14100	3.91667	174	0	989	1163			14100	3.91667	233	0	1324	1557			14100	3.91667	219	0	1244	1463			14100	3.91667	199	0	1133	1332
14110	3.91944	225	0	1275	1500			14110	3.91944	225	0	1275	1500			14110	3.91944	174	0	990	1164			14110	3.91944	233	0	1325	1558			14110	3.91944	219	0	1245	1464			14110	3.91944	199	0	1134	1333
14120	3.92222	225	0	1275	1500			14120	3.92222	225	0	1275	1500			14120	3.92222	175	0	991	1166			14120	3.92222	233	0	1325	1558			14120	3.92222	219	0	1245	1464			14120	3.92222	199	0	1134	1333
14130	3.925	225	0	1275	1500			14130	3.925	225	0	1275	1500			14130	3.925	175	0	992	1167			14130	3.925	234	0	1326	1560			14130	3.925	219	0	1246	1465			14130	3.925	199	0	1135	1334
14140	3.92778	225	0	1275	1500			14140	3.92778	225	0	1275	1500			14140	3.92778	175	0	993	1168			14140	3.92778	234	0	1327	1561			14140	3.92778	219	0	1246	1465			14140	3.92778	199	0	1135	1334
14150	3.93056	225	0	1275	1500			14150	3.93056	225	0	1275	1500			14150	3.93056	175	0	994	1169			14150	3.93056	234	0	1327	1561			14150	3.93056	219	0	1247	1466			14150	3.93056	200	0	1135	1335
14160	3.93333	225	0	1275	1500			14160	3.93333	225	0	1275	1500			14160	3.93333	175	0	995	1170			14160	3.93333	234	0	1328	1562			14160	3.93333	219	0	1247	1466			14160	3.93333	200	0	1136	1336
14170	3.93611	225	0	1275	1500			14170	3.93611	225	0	1275	1500			14170	3.93611	176	0	996	1172			14170	3.93611	234	0	1329	1563			14170	3.93611	220	0	1248	1468			14170	3.93611	200	0	1136	1336
14180	3.93889	225	0	1275	1500			14180	3.93889	225	0	1275	1500			14180	3.93889	176	0	997	1173			14180	3.93889	234	0	1329	1563			14180	3.93889	220	0	1248	1468			14180	3.93889	200	0	1137	1337
14190	3.94167	225	0	1275	1500			14190	3.94167	225	0	1275	1500			14190	3.94167	176	0	998	1174			14190	3.94167	234	0	1330	1564			14190	3.94167	220	0	1249	1469			14190	3.94167	200	0	1137	1337
14200	3.94444	225	0	1275	1500			14200	3.94444	225	0	1275	1500			14200	3.94444	176	0	999	1175			14200	3.94444	234	0	1331	1565			14200	3.94444	220	0	1249	1469			14200	3.94444	200	0	1138	1338
14210	3.94722	225	0	1275	1500			14210	3.94722	225	0	1275	1500			14210	3.94722	176	0	1000	1176			14210	3.94722	234	0	1331	1565			14210	3.94722	220	0	1250	1470			14210	3.94722	200	0	1138	1338
14220	3.95	225	0	1275	1500			14220	3.95	225	0	1275	1500			14220	3.95	176	0	1001	1177			14220	3.95	235	0	1332	1567			14220	3.95	220	0	1250	1470			14220	3.95	200	0	1139	1339
14230	3.95278	225	0	1275	1500			14230	3.95278	225	0	1275	1500			14230	3.95278	177	0	1002	1179			14230	3.95278	235	0	1332	1567			14230	3.95278	220	0	1251	1471			14230	3.95278	200	0	1139	1339
14240	3.95556	225	0	1275	1500			14240	3.95556	225	0	1275	1500			14240	3.95556	177	0	1003	1180			14240	3.95556	235	0	1333	1568			14240	3.95556	220	0	1252	1472			14240	3.95556	200	0	1140	1340
14250	3.95833	225	0	1275	1500			14250	3.95833	225	0	1275	1500			14250	3.95833	177	0	1004	1181			14250	3.95833	235	0	1334	1569			14250	3.95833	220	0	1252	1472			14250	3.95833	200	0	1140	1340
14260	3.96111	225	0	1275	1500			14260	3.96111	225	0	1275	1500			14260	3.96111	177	0	1005	1182			14260	3.96111	235	0	1334	1569			14260	3.96111	220	0	1253	1473			14260	3.96111	200	0	1141	1341
14270	3.96389	225	0	1275	1500			14270	3.96389	225	0	1275	1500			14270	3.96389	177	0	1006	1183			14270	3.96389	235	0	1335	1570			14270	3.96389	220	0	1253	1473			14270	3.96389	201	0	1141	1342
14280	3.96667	225	0	1275	1500			14280	3.96667	225	0	1275	1500			14280	3.96667	178	0	1007	1185			14280	3.96667	235	0	1336	1571			14280	3.96667	221	0	1254	1475			14280	3.96667	201	0	1141	1342
14290	3.96944	225	0	1275	1500			14290	3.96944	225	0	1275	1500			14290	3.96944	178	0	1008	1186			14290	3.96944	235	0	1336	1571			14290	3.96944	221	0	1254	1475			14290	3.96944	201	0	1142	1343
14300	3.97222	225	0	1275	1500			14300	3.97222	225	0	1275	1500			14300	3.97222	178	0	1009	1187			14300	3.97222	235	0	1337	1572			14300	3.97222	221	0	1255	1476			14300	3.97222	201	0	1142	1343
14310	3.975	225	0	1275	1500			14310	3.975	225	0	1275	1500			14310	3.975	178	0	1010	1188			14310	3.975	236	0	1337	1573			14310	3.975	221	0	1255	1476			14310	3.975	201	0	1143	1344
14320	3.97778	225	0	1275	1500			14320	3.97778	225	0	1275	1500			14320	3.97778	178	0	1011	1189			14320	3.97778	236	0	1338	1574			14320	3.97778	221	0	1256	1477			14320	3.97778	201	0	1143	1344
14330	3.98056	225	0	1275	1500			14330	3.98056	225	0	1275	1500			14330	3.98056	178	0	1012	1190			14330	3.98056	236	0	1339	1575			14330	3.98056	221	0	1256	1477			14330	3.98056	201	0	1144	1345
14340	3.98333	225	0	1275	1500			14340	3.98333	225	0	1275	1500			14340	3.98333	179	0	1013	1192			14340	3.98333	236	0	1339	1575			14340	3.98333	221	0	1257	1478			14340	3.98333	201	0	1144	1345
14350	3.98611	225	0	1275	1500			14350	3.98611	225	0	1275	1500			14350	3.98611	179	0	1014	1193			14350	3.98611	236	0	1340	1576			14350	3.98611	221	0	1257	1478			14350	3.98611	201	0	1145	1346
14360	3.98889	225	0	1275	1500			14360	3.98889	225	0	1275	1500			14360	3.98889	179	0	1015	1194			14360	3.98889	236	0	1341	1577			14360	3.98889	221	0	1258	1479			14360	3.98889	201	0	1145	1346
14370	3.99167	225	0	1275	1500			14370	3.99167	225	0	1275	1500			14370	3.99167	179	0	1016	1195			14370	3.99167	236	0	1341	1577			14370	3.99167	221	0	1258	1479			14370	3.99167	201	0	1146	1347
14380	3.99444	225	0	1275	1500			14380	3.99444	225	0	1275	1500			14380	3.99444	179	0	1017	1196			14380	3.99444	236	0	1342	1578			14380	3.99444	221	0	1259	1480			14380	3.99444	201	0	1146	1347
14390	3.99722	225	0	1275	1500			14390	3.99722	225	0	1275	1500			14390	3.99722	180	0	1019	1199			14390	3.99722	237	0	1343	1580			14390	3.99722	222	0	1260	1482			14390	3.99722	202	0	1147	1349
14400	4	225	0	1275	1500			14400	4	225	0	1275	1500			14400	4	180	0	1019	1199			14400	4	237	0	1343	1580			14400	4	222	0	1260	1482			14400	4	202	0	1147	1349
14410	4.00278	225	0	1275	1500			14410	4.00278	225	0	1275	1500			14410	4.00278	180	0	1020	1200			14410	4.00278	237	0	1344	1581			14410	4.00278	222	0	1260	1482			14410	4.00278	202	0	1147	1349
14420	4.00556	225	0	1275	1500			14420	4.00556	225	0	1275	1500			14420	4.00556	180	0	1021	1201			14420	4.00556	237	0	1344	1581			14420	4.00556	222	0	1261	1483			14420	4.00556	202	0	1148	1350
14430	4.00833	225	0	1275	1500			14430	4.00833	225	0	1275	1500			14430	4.00833	180	0	1022	1202			14430	4.00833	237	0	1345	1582			14430	4.00833	222	0	1262	1484			14430	4.00833	202	0	1148	1350
14440	4.01111	225	0	1275	1500			14440	4.01111	225	0	1275	1500			14440	4.01111	180	0	1023	1203			14440	4.01111	237	0	1346	1583			14440	4.01111	222	0	1262	1484			14440	4.01111	202	0	1149	1351
14450	4.01389	225	0	1275	1500			14450	4.01389	225	0	1275	1500			14450	4.01389	181	0	1024	1205			14450	4.01389	237	0	1346	1583			14450	4.01389	222	0	1263	1485			14450	4.01389	202	0	1149	1351
14460	4.01667	225	0	1275	1500			14460	4.01667	225	0	1275	1500			14460	4.01667	181	0	1025	1206			14460	4.01667	237	0	1347	1584			14460	4.01667	222	0	1263	1485			14460	4.01667	202	0	1150	1352
14470	4.01944	225	0	1275	1500			14470	4.01944	225	0	1275	1500			14470	4.01944	181	0	1026	1207			14470	4.01944	237	0	1347	1584			14470	4.01944	222	0	1264	1486			14470	4.01944	202	0	1150	1352
14480	4.02222	225	0	1275	1500			14480	4.02222	225	0	1275	1500			14480	4.02222	181	0	1027	1208			14480	4.02222	237	0	1348	1585			14480	4.02222	222	0	1264	1486			14480	4.02222	202	0	1151	1353
14490	4.025	225	0	1275	1500			14490	4.025	225	0	1275	1500			14490	4.025	181	0	1028	1209			14490	4.025	238	0	1349	1587			14490	4.025	222	0	1265	1487			14490	4.025	202	0	1151	1353
14500	4.02778	225	0	1275	1500			14500	4.02778	225	0	1275	1500			14500	4.02778	181	0	1029	1210			14500	4.02778	238	0	1349	1587			14500	4.02778	223	0	1265	1488			14500	4.02778	202	0	1151	1353
14510	4.03056	225	0	1275	1500			14510	4.03056	225	0	1275	1500			14510	4.03056	182	0	1030	1212			14510	4.03056	238	0	1350	1588			14510	4.03056	223	0	1266	1489			14510	4.03056	202	0	1152	1354
14520	4.03333	225	0	1275	1500			14520	4.03333	225	0	1275	1500			14520	4.03333	182	0	1031	1213			14520	4.03333	238	0	1351	1589			14520	4.03333	223	0	1266	1489			14520	4.03333	203	0	1152	1355
14530	4.03611	225	0	1275	1500			14530	4.03611	225	0	1275	1500			14530	4.03611	182	0	1032	1214			14530	4.03611	238	0	1351	1589			14530	4.03611	223	0	1267	1490			14530	4.03611	203	0	1153	1356
14540	4.03889	225	0	1275	1500			14540	4.03889	225	0	1275	1500			14540	4.03889	182	0	1033	1215			14540	4.03889	238	0	1352	1590			14540	4.03889	223	0	1267	1490			14540	4.03889	203	0	1153	1356
14550	4.04167	225	0	1275	1500			14550	4.04167	225	0	1275	1500			14550	4.04167	182	0	1034	1216			14550	4.04167	238	0	1353	1591			14550	4.04167	223	0	1268	1491			14550	4.04167	203	0	1154	1357
14560	4.04444	225	0	1275	1500			14560	4.04444	225	0	1275	1500			14560	4.04444	182	0	1035	1217			14560	4.04444	238	0	1353	1591			14560	4.04444	223	0	1268	1491			14560	4.04444	203	0	1154	1357
14570	4.04722	225	0	1275	1500			14570	4.04722	225	0	1275	1500			14570	4.04722	183	0	1036	1219			14570	4.04722	238	0	1354	1592			14570	4.04722	223	0	1269	1492			14570	4.04722	203	0	1155	1358
14580	4.05	225	0	1275	1500			14580	4.05	225	0	1275	1500			14580	4.05	183	0	1037	1220			14580	4.05	239	0	1354	1593			14580	4.05	223	0	1269	1492			14580	4.05	203	0	1155	1358
14590	4.05278	225	0	1275	1500			14590	4.05278	225	0	1275	1500			14590	4.05278	183	0	1038	1221			14590	4.05278	239	0	1355	1594			14590	4.05278	223	0	1270	1493			14590	4.05278	203	0	1155	1358
14600	4.05556	225	0	1275	1500			14600	4.05556	225	0	1275	1500			14600	4.05556	183	0	1039	1222			14600	4.05556	239	0	1356	1595			14600	4.05556	224	0	1270	1494			14600	4.05556	203	0	1156	1359
14610	4.05833	225	0	1275	1500			14610	4.05833	225	0	1275	1500			14610	4.05833	183	0	1040	1223			14610	4.05833	239	0	1356	1595			14610	4.05833	224	0	1271	1495			14610	4.05833	203	0	1156	1359
14620	4.06111	225	0	1275	1500			14620	4.06111	225	0	1275	1500			14620	4.06111	183	0	1041	1224			14620	4.06111	239	0	1357	1596			14620	4.06111	224	0	1271	1495			14620	4.06111	203	0	1157	1360
14630	4.06389	225	0	1275	1500			14630	4.06389	225	0	1275	1500			14630	4.06389	184	0	1042	1226			14630	4.06389	239	0	1358	1597			14630	4.06389	224	0	1272	1496			14630	4.06389	204	0	1157	1361
14640	4.06667	225	0	1275	1500			14640	4.06667	225	0	1275	1500			14640	4.06667	184	0	1043	1227			14640	4.06667	239	0	1358	1597			14640	4.06667	224	0	1272	1496			14640	4.06667	204	0	1158	1362
14650	4.06944	225	0	1275	1500			14650	4.06944	225	0	1275	1500			14650	4.06944	184	0	1044	1228			14650	4.06944	239	0	1359	1598			14650	4.06944	224	0	1273	1497			14650	4.06944	204	0	1158	1362
14660	4.07222	225	0	1275	1500			14660	4.07222	225	0	1275	1500			14660	4.07222	184	0	1045	1229			14660	4.07222	239	0	1359	1598			14660	4.07222	224	0	1273	1497			14660	4.07222	204	0	1159	1363
14670	4.075	225	0	1275	1500			14670	4.075	225	0	1275	1500			14670	4.075	184	0	1046	1230			14670	4.075	240	0	1360	1600			14670	4.075	224	0	1274	1498			14670	4.075	204	0	1159	1363
14680	4.07778	225	0	1275	1500			14680	4.07778	225	0	1275	1500			14680	4.07778	185	0	1047	1232			14680	4.07778	240	0	1361	1601			14680	4.07778	224	0	1275	1499			14680	4.07778	204	0	1160	1364
14690	4.08056	225	0	1275	1500			14690	4.08056	225	0	1275	1500			14690	4.08056	185	0	1048	1233			14690	4.08056	240	0	1361	1601			14690	4.08056	224	0	1275	1499			14690	4.08056	204	0	1160	1364
14700	4.08333	225	0	1275	1500			14700	4.08333	225	0	1275	1500			14700	4.08333	185	0	1049	1234			14700	4.08333	240	0	1362	1602			14700	4.08333	225	0	1276	1501			14700	4.08333	204	0	1160	1364
14710	4.08611	225	0	1275	1500			14710	4.08611	225	0	1275	1500			14710	4.08611	185	0	1050	1235			14710	4.08611	240	0	1363	1603			14710	4.08611	225	0	1276	1501			14710	4.08611	204	0	1161	1365
14720	4.08889	225	0	1275	1500			14720	4.08889	225	0	1275	1500			14720	4.08889	185	0	1051	1236			14720	4.08889	240	0	1363	1603			14720	4.08889	225	0	1277	1502			14720	4.08889	204	0	1161	1365
14730	4.09167	225	0	1275	1500			14730	4.09167	225	0	1275	1500			14730	4.09167	185	0	1052	1237			14730	4.09167	240	0	1364	1604			14730	4.09167	225	0	1277	1502			14730	4.09167	204	0	1162	1366
14740	4.09444	225	0	1275	1500			14740	4.09444	225	0	1275	1500			14740	4.09444	186	0	1053	1239			14740	4.09444	240	0	1364	1604			14740	4.09444	225	0	1278	1503			14740	4.09444	205	0	1162	1367
14750	4.09722	225	0	1275	1500			14750	4.09722	225	0	1275	1500			14750	4.09722	186	0	1054	1240			14750	4.09722	240	0	1365	1605			14750	4.09722	225	0	1278	1503			14750	4.09722	205	0	1163	1368
14760	4.1	225	0	1275	1500			14760	4.1	225	0	1275	1500			14760	4.1	186	0	1055	1241			14760	4.1	241	0	1366	1607			14760	4.1	225	0	1279	1504			14760	4.1	205	0	1163	1368
14770	4.10278	225	0	1275	1500			14770	4.10278	225	0	1275	1500			14770	4.10278	186	0	1056	1242			14770	4.10278	241	0	1366	1607			14770	4.10278	225	0	1279	1504			14770	4.10278	205	0	1164	1369
14780	4.10556	225	0	1275	1500			14780	4.10556	225	0	1275	1500			14780	4.10556	186	0	1057	1243			14780	4.10556	241	0	1367	1608			14780	4.10556	225	0	1280	1505			14780	4.10556	205	0	1164	1369
14790	4.10833	225	0	1275	1500			14790	4.10833	225	0	1275	1500			14790	4.10833	187	0	1058	1245			14790	4.10833	241	0	1368	1609			14790	4.10833	225	0	1280	1505			14790	4.10833	205	0	1165	1370
14800	4.11111	225	0	1275	1500			14800	4.11111	225	0	1275	1500			14800	4.11111	187	0	1059	1246			14800	4.11111	241	0	1368	1609			14800	4.11111	226	0	1281	1507			14800	4.11111	205	0	1165	1370
14810	4.11389	225	0	1275	1500			14810	4.11389	225	0	1275	1500			14810	4.11389	187	0	1060	1247			14810	4.11389	241	0	1369	1610			14810	4.11389	226	0	1281	1507			14810	4.11389	205	0	1165	1370
14820	4.11667	225	0	1275	1500			14820	4.11667	225	0	1275	1500			14820	4.11667	187	0	1061	1248			14820	4.11667	241	0	1370	1611			14820	4.11667	226	0	1282	1508			14820	4.11667	205	0	1166	1371
14830	4.11944	225	0	1275	1500			14830	4.11944	225	0	1275	1500			14830	4.11944	187	0	1062	1249			14830	4.11944	241	0	1370	1611			14830	4.11944	226	0	1282	1508			14830	4.11944	205	0	1166	1371
14840	4.12222	225	0	1275	1500			14840	4.12222	225	0	1275	1500			14840	4.12222	187	0	1063	1250			14840	4.12222	241	0	1371	1612			14840	4.12222	226	0	1283	1509			14840	4.12222	205	0	1167	1372
14850	4.125	225	0	1275	1500			14850	4.125	225	0	1275	1500			14850	4.125	188	0	1064	1252			14850	4.125	242	0	1371	1613			14850	4.125	226	0	1283	1509			14850	4.125	206	0	1167	1373
14860	4.12778	225	0	1275	1500			14860	4.12778	225	0	1275	1500			14860	4.12778	188	0	1065	1253			14860	4.12778	242	0	1372	1614			14860	4.12778	226	0	1284	1510			14860	4.12778	206	0	1168	1374
14870	4.13056	225	0	1275	1500			14870	4.13056	225	0	1275	1500			14870	4.13056	188	0	1066	1254			14870	4.13056	242	0	1373	1615			14870	4.13056	226	0	1284	1510			14870	4.13056	206	0	1168	1374
14880	4.13333	225	0	1275	1500			14880	4.13333	225	0	1275	1500			14880	4.13333	188	0	1067	1255			14880	4.13333	242	0	1373	1615			14880	4.13333	226	0	1285	1511			14880	4.13333	206	0	1169	1375
14890	4.13611	225	0	1275	1500			14890	4.13611	225	0	1275	1500			14890	4.13611	188	0	1068	1256			14890	4.13611	242	0	1374	1616			14890	4.13611	226	0	1285	1511			14890	4.13611	206	0	1169	1375
14900	4.13889	225	0	1275	1500			14900	4.13889	225	0	1275	1500			14900	4.13889	188	0	1069	1257			14900	4.13889	242	0	1375	1617			14900	4.13889	227	0	1286	1513			14900	4.13889	206	0	1170	1376
14910	4.14167	225	0	1275	1500			14910	4.14167	225	0	1275	1500			14910	4.14167	189	0	1070	1259			14910	4.14167	242	0	1375	1617			14910	4.14167	227	0	1286	1513			14910	4.14167	206	0	1170	1376
14920	4.14444	225	0	1275	1500			14920	4.14444	225	0	1275	1500			14920	4.14444	189	0	1071	1260			14920	4.14444	242	0	1376	1618			14920	4.14444	227	0	1287	1514			14920	4.14444	206	0	1170	1376
14930	4.14722	225	0	1275	1500			14930	4.14722	225	0	1275	1500			14930	4.14722	189	0	1072	1261			14930	4.14722	242	0	1376	1618			14930	4.14722	227	0	1288	1515			14930	4.14722	206	0	1171	1377
14940	4.15	225	0	1275	1500			14940	4.15	225	0	1275	1500			14940	4.15	189	0	1073	1262			14940	4.15	243	0	1377	1620			14940	4.15	227	0	1288	1515			14940	4.15	206	0	1171	1377
14950	4.15278	225	0	1275	1500			14950	4.15278	225	0	1275	1500			14950	4.15278	189	0	1074	1263			14950	4.15278	243	0	1378	1621			14950	4.15278	227	0	1289	1516			14950	4.15278	206	0	1172	1378
14960	4.15556	225	0	1275	1500			14960	4.15556	225	0	1275	1500			14960	4.15556	190	0	1075	1265			14960	4.15556	243	0	1378	1621			14960	4.15556	227	0	1289	1516			14960	4.15556	207	0	1172	1379
14970	4.15833	225	0	1275	1500			14970	4.15833	225	0	1275	1500			14970	4.15833	190	0	1076	1266			14970	4.15833	243	0	1379	1622			14970	4.15833	227	0	1290	1517			14970	4.15833	207	0	1173	1380
14980	4.16111	225	0	1275	1500			14980	4.16111	225	0	1275	1500			14980	4.16111	190	0	1077	1267			14980	4.16111	243	0	1380	1623			14980	4.16111	227	0	1290	1517			14980	4.16111	207	0	1173	1380
14990	4.16389	225	0	1275	1500			14990	4.16389	225	0	1275	1500			14990	4.16389	190	0	1078	1268			14990	4.16389	243	0	1380	1623			14990	4.16389	227	0	1291	1518			14990	4.16389	207	0	1174	1381
15000	4.16667	225	0	1275	1500			15000	4.16667	225	0	1275	1500			15000	4.16667	190	0	1079	1269			15000	4.16667	243	0	1381	1624			15000	4.16667	228	0	1291	1519			15000	4.16667	207	0	1174	1381
15010	4.16944	225	0	1275	1500			15010	4.16944	225	0	1275	1500			15010	4.16944	190	0	1080	1270			15010	4.16944	243	0	1382	1625			15010	4.16944	228	0	1292	1520			15010	4.16944	207	0	1175	1382
15020	4.17222	225	0	1275	1500			15020	4.17222	225	0	1275	1500			15020	4.17222	191	0	1081	1272			15020	4.17222	243	0	1382	1625			15020	4.17222	228	0	1292	1520			15020	4.17222	207	0	1175	1382
15030	4.175	225	0	1275	1500			15030	4.175	225	0	1275	1500			15030	4.175	191	0	1082	1273			15030	4.175	244	0	1383	1627			15030	4.175	228	0	1293	1521			15030	4.175	207	0	1175	1382
15040	4.17778	225	0	1275	1500			15040	4.17778	225	0	1275	1500			15040	4.17778	191	0	1083	1274			15040	4.17778	244	0	1383	1627			15040	4.17778	228	0	1293	1521			15040	4.17778	207	0	1176	1383
15050	4.18056	225	0	1275	1500			15050	4.18056	225	0	1275	1500			15050	4.18056	191	0	1084	1275			15050	4.18056	244	0	1384	1628			15050	4.18056	228	0	1294	1522			15050	4.18056	207	0	1176	1383
15060	4.18333	225	0	1275	1500			15060	4.18333	225	0	1275	1500			15060	4.18333	191	0	1085	1276			15060	4.18333	244	0	1385	1629			15060	4.18333	228	0	1294	1522			15060	4.18333	207	0	1177	1384
15070	4.18611	225	0	1275	1500			15070	4.18611	225	0	1275	1500			15070	4.18611	192	0	1086	1278			15070	4.18611	244	0	1385	1629			15070	4.18611	228	0	1295	1523			15070	4.18611	208	0	1177	1385
15080	4.18889	225	0	1275	1500			15080	4.18889	225	0	1275	1500			15080	4.18889	192	0	1087	1279			15080	4.18889	244	0	1386	1630			15080	4.18889	228	0	1295	1523			15080	4.18889	208	0	1178	1386
15090	4.19167	225	0	1275	1500			15090	4.19167	225	0	1275	1500			15090	4.19167	192	0	1088	1280			15090	4.19167	244	0	1387	1631			15090	4.19167	228	0	1296	1524			15090	4.19167	208	0	1178	1386
15100	4.19444	225	0	1275	1500			15100	4.19444	225	0	1275	1500			15100	4.19444	192	0	1089	1281			15100	4.19444	244	0	1387	1631			15100	4.19444	229	0	1296	1525			15100	4.19444	208	0	1179	1387
15110	4.19722	225	0	1275	1500			15110	4.19722	225	0	1275	1500			15110	4.19722	192	0	1090	1282			15110	4.19722	244	0	1388	1632			15110	4.19722	229	0	1297	1526			15110	4.19722	208	0	1179	1387
15120	4.2	225	0	1275	1500			15120	4.2	225	0	1275	1500			15120	4.2	192	0	1091	1283			15120	4.2	245	0	1389	1634			15120	4.2	229	0	1297	1526			15120	4.2	208	0	1180	1388
15130	4.20278	225	0	1275	1500			15130	4.20278	225	0	1275	1500			15130	4.20278	193	0	1092	1285			15130	4.20278	245	0	1389	1634			15130	4.20278	229	0	1298	1527			15130	4.20278	208	0	1180	1388
15140	4.20556	225	0	1275	1500			15140	4.20556	225	0	1275	1500			15140	4.20556	193	0	1093	1286			15140	4.20556	245	0	1390	1635			15140	4.20556	229	0	1299	1528			15140	4.20556	208	0	1181	1389
15150	4.20833	225	0	1275	1500			15150	4.20833	225	0	1275	1500			15150	4.20833	193	0	1094	1287			15150	4.20833	245	0	1390	1635			15150	4.20833	229	0	1299	1528			15150	4.20833	208	0	1181	1389
15160	4.21111	225	0	1275	1500			15160	4.21111	225	0	1275	1500			15160	4.21111	193	0	1095	1288			15160	4.21111	245	0	1391	1636			15160	4.21111	229	0	1300	1529			15160	4.21111	208	0	1181	1389
15170	4.21389	225	0	1275	1500			15170	4.21389	225	0	1275	1500			15170	4.21389	193	0	1096	1289			15170	4.21389	245	0	1392	1637			15170	4.21389	229	0	1300	1529			15170	4.21389	208	0	1182	1390
15180	4.21667	225	0	1275	1500			15180	4.21667	225	0	1275	1500			15180	4.21667	194	0	1097	1291			15180	4.21667	245	0	1392	1637			15180	4.21667	229	0	1301	1530			15180	4.21667	209	0	1182	1391
15190	4.21944	225	0	1275	1500			15190	4.21944	225	0	1275	1500			15190	4.21944	194	0	1098	1292			15190	4.21944	245	0	1393	1638			15190	4.21944	229	0	1301	1530			15190	4.21944	209	0	1183	1392
15200	4.22222	225	0	1275	1500			15200	4.22222	225	0	1275	1500			15200	4.22222	194	0	1099	1293			15200	4.22222	245	0	1394	1639			15200	4.22222	230	0	1302	1532			15200	4.22222	209	0	1183	1392
15210	4.225	225	0	1275	1500			15210	4.225	225	0	1275	1500			15210	4.225	194	0	1100	1294			15210	4.225	246	0	1394	1640			15210	4.225	230	0	1302	1532			15210	4.225	209	0	1184	1393
15220	4.22778	225	0	1275	1500			15220	4.22778	225	0	1275	1500			15220	4.22778	194	0	1101	1295			15220	4.22778	246	0	1395	1641			15220	4.22778	230	0	1303	1533			15220	4.22778	209	0	1184	1393
15230	4.23056	225	0	1275	1500			15230	4.23056	225	0	1275	1500			15230	4.23056	194	0	1102	1296			15230	4.23056	246	0	1396	1642			15230	4.23056	230	0	1303	1533			15230	4.23056	209	0	1185	1394
15240	4.23333	225	0	1275	1500			15240	4.23333	225	0	1275	1500			15240	4.23333	195	0	1103	1298			15240	4.23333	246	0	1396	1642			15240	4.23333	230	0	1304	1534			15240	4.23333	209	0	1185	1394
15250	4.23611	225	0	1275	1500			15250	4.23611	225	0	1275	1500			15250	4.23611	195	0	1104	1299			15250	4.23611	246	0	1397	1643			15250	4.23611	230	0	1304	1534			15250	4.23611	209	0	1186	1395
15260	4.23889	225	0	1275	1500			15260	4.23889	225	0	1275	1500			15260	4.23889	195	0	1105	1300			15260	4.23889	246	0	1398	1644			15260	4.23889	230	0	1305	1535			15260	4.23889	209	0	1186	1395
15270	4.24167	225	0	1275	1500			15270	4.24167	225	0	1275	1500			15270	4.24167	195	0	1106	1301			15270	4.24167	246	0	1398	1644			15270	4.24167	230	0	1305	1535			15270	4.24167	209	0	1187	1396
15280	4.24444	225	0	1275	1500			15280	4.24444	225	0	1275	1500			15280	4.24444	195	0	1107	1302			15280	4.24444	246	0	1399	1645			15280	4.24444	230	0	1306	1536			15280	4.24444	209	0	1187	1396
15290	4.24722	225	0	1275	1500			15290	4.24722	225	0	1275	1500			15290	4.24722	196	0	1109	1305			15290	4.24722	247	0	1400	1647			15290	4.24722	231	0	1307	1538			15290	4.24722	210	0	1188	1398
15300	4.25	225	0	1275	1500			15300	4.25	225	0	1275	1500			15300	4.25	196	0	1110	1306			15300	4.25	247	0	1400	1647			15300	4.25	231	0	1307	1538			15300	4.25	210	0	1188	1398
15310	4.25278	225	0	1275	1500			15310	4.25278	225	0	1275	1500			15310	4.25278	196	0	1111	1307			15310	4.25278	247	0	1401	1648			15310	4.25278	231	0	1308	1539			15310	4.25278	210	0	1188	1398
15320	4.25556	225	0	1275	1500			15320	4.25556	225	0	1275	1500			15320	4.25556	196	0	1112	1308			15320	4.25556	247	0	1401	1648			15320	4.25556	231	0	1308	1539			15320	4.25556	210	0	1189	1399
15330	4.25833	225	0	1275	1500			15330	4.25833	225	0	1275	1500			15330	4.25833	196	0	1113	1309			15330	4.25833	247	0	1402	1649			15330	4.25833	231	0	1309	1540			15330	4.25833	210	0	1189	1399
15340	4.26111	225	0	1275	1500			15340	4.26111	225	0	1275	1500			15340	4.26111	196	0	1114	1310			15340	4.26111	247	0	1403	1650			15340	4.26111	231	0	1309	1540			15340	4.26111	210	0	1190	1400
15350	4.26389	225	0	1275	1500			15350	4.26389	225	0	1275	1500			15350	4.26389	197	0	1115	1312			15350	4.26389	247	0	1403	1650			15350	4.26389	231	0	1310	1541			15350	4.26389	210	0	1190	1400
15360	4.26667	225	0	1275	1500			15360	4.26667	225	0	1275	1500			15360	4.26667	197	0	1116	1313			15360	4.26667	247	0	1404	1651			15360	4.26667	231	0	1310	1541			15360	4.26667	210	0	1191	1401
15370	4.26944	225	0	1275	1500			15370	4.26944	225	0	1275	1500			15370	4.26944	197	0	1117	1314			15370	4.26944	247	0	1404	1651			15370	4.26944	231	0	1311	1542			15370	4.26944	210	0	1191	1401
15380	4.27222	225	0	1275	1500			15380	4.27222	225	0	1275	1500			15380	4.27222	197	0	1118	1315			15380	4.27222	247	0	1405	1652			15380	4.27222	231	0	1311	1542			15380	4.27222	210	0	1192	1402
15390	4.275	225	0	1275	1500			15390	4.275	225	0	1275	1500			15390	4.275	197	0	1119	1316			15390	4.275	248	0	1406	1654			15390	4.275	231	0	1312	1543			15390	4.275	210	0	1192	1402
15400	4.27778	225	0	1275	1500			15400	4.27778	225	0	1275	1500			15400	4.27778	197	0	1120	1317			15400	4.27778	248	0	1406	1654			15400	4.27778	231	0	1312	1543			15400	4.27778	210	0	1192	1402
15410	4.28056	225	0	1275	1500			15410	4.28056	225	0	1275	1500			15410	4.28056	198	0	1121	1319			15410	4.28056	248	0	1407	1655			15410	4.28056	231	0	1313	1544			15410	4.28056	210	0	1193	1403
15420	4.28333	225	0	1275	1500			15420	4.28333	225	0	1275	1500			15420	4.28333	198	0	1122	1320			15420	4.28333	248	0	1408	1656			15420	4.28333	232	0	1313	1545			15420	4.28333	210	0	1193	1403
15430	4.28611	225	0	1275	1500			15430	4.28611	225	0	1275	1500			15430	4.28611	198	0	1123	1321			15430	4.28611	248	0	1408	1656			15430	4.28611	232	0	1314	1546			15430	4.28611	210	0	1194	1404
15440	4.28889	225	0	1275	1500			15440	4.28889	225	0	1275	1500			15440	4.28889	198	0	1124	1322			15440	4.28889	248	0	1409	1657			15440	4.28889	232	0	1314	1546			15440	4.28889	211	0	1194	1405
15450	4.29167	225	0	1275	1500			15450	4.29167	225	0	1275	1500			15450	4.29167	198	0	1125	1323			15450	4.29167	248	0	1409	1657			15450	4.29167	232	0	1315	1547			15450	4.29167	211	0	1195	1406
15460	4.29444	225	0	1275	1500			15460	4.29444	225	0	1275	1500			15460	4.29444	198	0	1126	1324			15460	4.29444	248	0	1410	1658			15460	4.29444	232	0	1315	1547			15460	4.29444	211	0	1195	1406
15470	4.29722	225	0	1275	1500			15470	4.29722	225	0	1275	1500			15470	4.29722	199	0	1127	1326			15470	4.29722	248	0	1411	1659			15470	4.29722	232	0	1316	1548			15470	4.29722	211	0	1196	1407
15480	4.3	225	0	1275	1500			15480	4.3	225	0	1275	1500			15480	4.3	199	0	1128	1327			15480	4.3	249	0	1411	1660			15480	4.3	232	0	1316	1548			15480	4.3	211	0	1196	1407
15490	4.30278	225	0	1275	1500			15490	4.30278	225	0	1275	1500			15490	4.30278	199	0	1129	1328			15490	4.30278	249	0	1412	1661			15490	4.30278	232	0	1317	1549			15490	4.30278	211	0	1197	1408
15500	4.30556	225	0	1275	1500			15500	4.30556	225	0	1275	1500			15500	4.30556	199	0	1130	1329			15500	4.30556	249	0	1413	1662			15500	4.30556	232	0	1317	1549			15500	4.30556	211	0	1197	1408
15510	4.30833	225	0	1275	1500			15510	4.30833	225	0	1275	1500			15510	4.30833	199	0	1131	1330			15510	4.30833	249	0	1413	1662			15510	4.30833	232	0	1318	1550			15510	4.30833	211	0	1197	1408
15520	4.31111	225	0	1275	1500			15520	4.31111	225	0	1275	1500			15520	4.31111	199	0	1132	1331			15520	4.31111	249	0	1414	1663			15520	4.31111	232	0	1318	1550			15520	4.31111	211	0	1198	1409
15530	4.31389	225	0	1275	1500			15530	4.31389	225	0	1275	1500			15530	4.31389	200	0	1133	1333			15530	4.31389	249	0	1414	1663			15530	4.31389	233	0	1319	1552			15530	4.31389	211	0	1198	1409
15540	4.31667	225	0	1275	1500			15540	4.31667	225	0	1275	1500			15540	4.31667	200	0	1134	1334			15540	4.31667	249	0	1415	1664			15540	4.31667	233	0	1319	1552			15540	4.31667	211	0	1199	1410
15550	4.31944	225	0	1275	1500			15550	4.31944	225	0	1275	1500			15550	4.31944	200	0	1135	1335			15550	4.31944	249	0	1416	1665			15550	4.31944	233	0	1320	1553			15550	4.31944	211	0	1199	1410
15560	4.32222	225	0	1275	1500			15560	4.32222	225	0	1275	1500			15560	4.32222	200	0	1136	1336			15560	4.32222	249	0	1416	1665			15560	4.32222	233	0	1320	1553			15560	4.32222	211	0	1200	1411
15570	4.325	225	0	1275	1500			15570	4.325	225	0	1275	1500			15570	4.325	200	0	1137	1337			15570	4.325	250	0	1417	1667			15570	4.325	233	0	1321	1554			15570	4.325	212	0	1200	1412
15580	4.32778	225	0	1275	1500			15580	4.32778	225	0	1275	1500			15580	4.32778	201	0	1138	1339			15580	4.32778	250	0	1417	1667			15580	4.32778	233	0	1321	1554			15580	4.32778	212	0	1201	1413
15590	4.33056	225	0	1275	1500			15590	4.33056	225	0	1275	1500			15590	4.33056	201	0	1139	1340			15590	4.33056	250	0	1418	1668			15590	4.33056	233	0	1322	1555			15590	4.33056	212	0	1201	1413
15600	4.33333	225	0	1275	1500			15600	4.33333	225	0	1275	1500			15600	4.33333	201	0	1139	1340			15600	4.33333	250	0	1419	1669			15600	4.33333	233	0	1322	1555			15600	4.33333	212	0	1201	1413
15610	4.33611	225	0	1275	1500			15610	4.33611	225	0	1275	1500			15610	4.33611	201	0	1140	1341			15610	4.33611	250	0	1419	1669			15610	4.33611	233	0	1323	1556			15610	4.33611	212	0	1202	1414
15620	4.33889	225	0	1275	1500			15620	4.33889	225	0	1275	1500			15620	4.33889	201	0	1141	1342			15620	4.33889	250	0	1420	1670			15620	4.33889	233	0	1323	1556			15620	4.33889	212	0	1202	1414
15630	4.34167	225	0	1275	1500			15630	4.34167	225	0	1275	1500			15630	4.34167	201	0	1142	1343			15630	4.34167	250	0	1421	1671			15630	4.34167	233	0	1324	1557			15630	4.34167	212	0	1203	1415
15640	4.34444	225	0	1275	1500			15640	4.34444	225	0	1275	1500			15640	4.34444	202	0	1143	1345			15640	4.34444	250	0	1421	1671			15640	4.34444	234	0	1324	1558			15640	4.34444	212	0	1203	1415
15650	4.34722	225	0	1275	1500			15650	4.34722	225	0	1275	1500			15650	4.34722	202	0	1144	1346			15650	4.34722	250	0	1422	1672			15650	4.34722	234	0	1325	1559			15650	4.34722	212	0	1204	1416
15660	4.35	225	0	1275	1500			15660	4.35	225	0	1275	1500			15660	4.35	202	0	1145	1347			15660	4.35	251	0	1422	1673			15660	4.35	234	0	1325	1559			15660	4.35	212	0	1204	1416
15670	4.35278	225	0	1275	1500			15670	4.35278	225	0	1275	1500			15670	4.35278	202	0	1146	1348			15670	4.35278	251	0	1423	1674			15670	4.35278	234	0	1326	1560			15670	4.35278	212	0	1205	1417
15680	4.35556	225	0	1275	1500			15680	4.35556	225	0	1275	1500			15680	4.35556	202	0	1147	1349			15680	4.35556	251	0	1424	1675			15680	4.35556	234	0	1326	1560			15680	4.35556	212	0	1205	1417
15690	4.35833	225	0	1275	1500			15690	4.35833	225	0	1275	1500			15690	4.35833	202	0	1148	1350			15690	4.35833	251	0	1424	1675			15690	4.35833	234	0	1327	1561			15690	4.35833	212	0	1206	1418
15700	4.36111	225	0	1275	1500			15700	4.36111	225	0	1275	1500			15700	4.36111	203	0	1149	1352			15700	4.36111	251	0	1425	1676			15700	4.36111	234	0	1327	1561			15700	4.36111	213	0	1206	1419
15710	4.36389	225	0	1275	1500			15710	4.36389	225	0	1275	1500			15710	4.36389	203	0	1150	1353			15710	4.36389	251	0	1425	1676			15710	4.36389	234	0	1328	1562			15710	4.36389	213	0	1206	1419
15720	4.36667	225	0	1275	1500			15720	4.36667	225	0	1275	1500			15720	4.36667	203	0	1151	1354			15720	4.36667	251	0	1426	1677			15720	4.36667	234	0	1328	1562			15720	4.36667	213	0	1207	1420
15730	4.36944	225	0	1275	1500			15730	4.36944	225	0	1275	1500			15730	4.36944	203	0	1152	1355			15730	4.36944	251	0	1427	1678			15730	4.36944	234	0	1329	1563			15730	4.36944	213	0	1207	1420
15740	4.37222	225	0	1275	1500			15740	4.37222	225	0	1275	1500			15740	4.37222	203	0	1153	1356			15740	4.37222	251	0	1427	1678			15740	4.37222	234	0	1329	1563			15740	4.37222	213	0	1208	1421
15750	4.375	225	0	1275	1500			15750	4.375	225	0	1275	1500			15750	4.375	204	0	1154	1358			15750	4.375	252	0	1428	1680			15750	4.375	235	0	1330	1565			15750	4.375	213	0	1208	1421
15760	4.37778	225	0	1275	1500			15760	4.37778	225	0	1275	1500			15760	4.37778	204	0	1155	1359			15760	4.37778	252	0	1429	1681			15760	4.37778	235	0	1330	1565			15760	4.37778	213	0	1209	1422
15770	4.38056	225	0	1275	1500			15770	4.38056	225	0	1275	1500			15770	4.38056	204	0	1156	1360			15770	4.38056	252	0	1429	1681			15770	4.38056	235	0	1331	1566			15770	4.38056	213	0	1209	1422
15780	4.38333	225	0	1275	1500			15780	4.38333	225	0	1275	1500			15780	4.38333	204	0	1157	1361			15780	4.38333	252	0	1430	1682			15780	4.38333	235	0	1331	1566			15780	4.38333	213	0	1210	1423
15790	4.38611	225	0	1275	1500			15790	4.38611	225	0	1275	1500			15790	4.38611	204	0	1158	1362			15790	4.38611	252	0	1430	1682			15790	4.38611	235	0	1332	1567			15790	4.38611	213	0	1210	1423
15800	4.38889	225	0	1275	1500			15800	4.38889	225	0	1275	1500			15800	4.38889	204	0	1159	1363			15800	4.38889	252	0	1431	1683			15800	4.38889	235	0	1332	1567			15800	4.38889	213	0	1211	1424
15810	4.39167	225	0	1275	1500			15810	4.39167	225	0	1275	1500			15810	4.39167	205	0	1160	1365			15810	4.39167	252	0	1432	1684			15810	4.39167	235	0	1333	1568			15810	4.39167	213	0	1211	1424
15820	4.39444	225	0	1275	1500			15820	4.39444	225	0	1275	1500			15820	4.39444	205	0	1161	1366			15820	4.39444	252	0	1432	1684			15820	4.39444	235	0	1333	1568			15820	4.39444	214	0	1211	1425
15830	4.39722	225	0	1275	1500			15830	4.39722	225	0	1275	1500			15830	4.39722	205	0	1162	1367			15830	4.39722	252	0	1433	1685			15830	4.39722	235	0	1334	1569			15830	4.39722	214	0	1212	1426
15840	4.4	225	0	1275	1500			15840	4.4	225	0	1275	1500			15840	4.4	205	0	1163	1368			15840	4.4	253	0	1434	1687			15840	4.4	235	0	1334	1569			15840	4.4	214	0	1212	1426
15850	4.40278	225	0	1275	1500			15850	4.40278	225	0	1275	1500			15850	4.40278	205	0	1164	1369			15850	4.40278	253	0	1434	1687			15850	4.40278	235	0	1335	1570			15850	4.40278	214	0	1213	1427
15860	4.40556	225	0	1275	1500			15860	4.40556	225	0	1275	1500			15860	4.40556	206	0	1165	1371			15860	4.40556	253	0	1435	1688			15860	4.40556	236	0	1336	1572			15860	4.40556	214	0	1213	1427
15870	4.40833	225	0	1275	1500			15870	4.40833	225	0	1275	1500			15870	4.40833	206	0	1166	1372			15870	4.40833	253	0	1435	1688			15870	4.40833	236	0	1336	1572			15870	4.40833	214	0	1214	1428
15880	4.41111	225	0	1275	1500			15880	4.41111	225	0	1275	1500			15880	4.41111	206	0	1167	1373			15880	4.41111	253	0	1436	1689			15880	4.41111	236	0	1337	1573			15880	4.41111	214	0	1214	1428
15890	4.41389	225	0	1275	1500			15890	4.41389	225	0	1275	1500			15890	4.41389	206	0	1168	1374			15890	4.41389	253	0	1437	1690			15890	4.41389	236	0	1337	1573			15890	4.41389	214	0	1215	1429
15900	4.41667	225	0	1275	1500			15900	4.41667	225	0	1275	1500			15900	4.41667	206	0	1169	1375			15900	4.41667	253	0	1437	1690			15900	4.41667	236	0	1338	1574			15900	4.41667	214	0	1215	1429
15910	4.41944	225	0	1275	1500			15910	4.41944	225	0	1275	1500			15910	4.41944	206	0	1170	1376			15910	4.41944	253	0	1438	1691			15910	4.41944	236	0	1338	1574			15910	4.41944	214	0	1216	1430
15920	4.42222	225	0	1275	1500			15920	4.42222	225	0	1275	1500			15920	4.42222	207	0	1171	1378			15920	4.42222	253	0	1438	1691			15920	4.42222	236	0	1339	1575			15920	4.42222	214	0	1216	1430
15930	4.425	225	0	1275	1500			15930	4.425	225	0	1275	1500			15930	4.425	207	0	1172	1379			15930	4.425	254	0	1439	1693			15930	4.425	236	0	1339	1575			15930	4.425	214	0	1217	1431
15940	4.42778	225	0	1275	1500			15940	4.42778	225	0	1275	1500			15940	4.42778	207	0	1173	1380			15940	4.42778	254	0	1440	1694			15940	4.42778	236	0	1340	1576			15940	4.42778	214	0	1217	1431
15950	4.43056	225	0	1275	1500			15950	4.43056	225	0	1275	1500			15950	4.43056	207	0	1174	1381			15950	4.43056	254	0	1440	1694			15950	4.43056	236	0	1340	1576			15950	4.43056	215	0	1217	1432
15960	4.43333	225	0	1275	1500			15960	4.43333	225	0	1275	1500			15960	4.43333	207	0	1175	1382			15960	4.43333	254	0	1441	1695			15960	4.43333	236	0	1341	1577			15960	4.43333	215	0	1218	1433
15970	4.43611	225	0	1275	1500			15970	4.43611	225	0	1275	1500			15970	4.43611	208	0	1176	1384			15970	4.43611	254	0	1442	1696			15970	4.43611	237	0	1341	1578			15970	4.43611	215	0	1218	1433
15980	4.43889	225	0	1275	1500			15980	4.43889	225	0	1275	1500			15980	4.43889	208	0	1177	1385			15980	4.43889	254	0	1442	1696			15980	4.43889	237	0	1342	1579			15980	4.43889	215	0	1219	1434
15990	4.44167	225	0	1275	1500			15990	4.44167	225	0	1275	1500			15990	4.44167	208	0	1178	1386			15990	4.44167	254	0	1443	1697			15990	4.44167	237	0	1342	1579			15990	4.44167	215	0	1219	1434
16000	4.44444	225	0	1275	1500			16000	4.44444	225	0	1275	1500			16000	4.44444	208	0	1179	1387			16000	4.44444	254	0	1444	1698			16000	4.44444	237	0	1343	1580			16000	4.44444	215	0	1220	1435
16010	4.44722	225	0	1275	1500			16010	4.44722	225	0	1275	1500			16010	4.44722	208	0	1180	1388			16010	4.44722	254	0	1444	1698			16010	4.44722	237	0	1343	1580			16010	4.44722	215	0	1220	1435
16020	4.45	225	0	1275	1500			16020	4.45	225	0	1275	1500			16020	4.45	208	0	1181	1389			16020	4.45	255	0	1445	1700			16020	4.45	237	0	1344	1581			16020	4.45	215	0	1221	1436
16030	4.45278	225	0	1275	1500			16030	4.45278	225	0	1275	1500			16030	4.45278	209	0	1182	1391			16030	4.45278	255	0	1445	1700			16030	4.45278	237	0	1344	1581			16030	4.45278	215	0	1221	1436
16040	4.45556	225	0	1275	1500			16040	4.45556	225	0	1275	1500			16040	4.45556	209	0	1183	1392			16040	4.45556	255	0	1446	1701			16040	4.45556	237	0	1345	1582			16040	4.45556	215	0	1222	1437
16050	4.45833	225	0	1275	1500			16050	4.45833	225	0	1275	1500			16050	4.45833	209	0	1184	1393			16050	4.45833	255	0	1447	1702			16050	4.45833	237	0	1345	1582			16050	4.45833	215	0	1222	1437
16060	4.46111	225	0	1275	1500			16060	4.46111	225	0	1275	1500			16060	4.46111	209	0	1185	1394			16060	4.46111	255	0	1447	1702			16060	4.46111	237	0	1346	1583			16060	4.46111	215	0	1223	1438
16070	4.46389	225	0	1275	1500			16070	4.46389	225	0	1275	1500			16070	4.46389	209	0	1186	1395			16070	4.46389	255	0	1448	1703			16070	4.46389	237	0	1346	1583			16070	4.46389	216	0	1223	1439
16080	4.46667	225	0	1275	1500			16080	4.46667	225	0	1275	1500			16080	4.46667	210	0	1187	1397			16080	4.46667	255	0	1449	1704			16080	4.46667	238	0	1347	1585			16080	4.46667	216	0	1223	1439
16090	4.46944	225	0	1275	1500			16090	4.46944	225	0	1275	1500			16090	4.46944	210	0	1188	1398			16090	4.46944	255	0	1449	1704			16090	4.46944	238	0	1347	1585			16090	4.46944	216	0	1224	1440
16100	4.47222	225	0	1275	1500			16100	4.47222	225	0	1275	1500			16100	4.47222	210	0	1189	1399			16100	4.47222	255	0	1450	1705			16100	4.47222	238	0	1348	1586			16100	4.47222	216	0	1224	1440
16110	4.475	225	0	1275	1500			16110	4.475	225	0	1275	1500			16110	4.475	210	0	1190	1400			16110	4.475	256	0	1450	1706			16110	4.475	238	0	1348	1586			16110	4.475	216	0	1225	1441
16120	4.47778	225	0	1275	1500			16120	4.47778	225	0	1275	1500			16120	4.47778	210	0	1191	1401			16120	4.47778	256	0	1451	1707			16120	4.47778	238	0	1349	1587			16120	4.47778	216	0	1225	1441
16130	4.48056	225	0	1275	1500			16130	4.48056	225	0	1275	1500			16130	4.48056	210	0	1192	1402			16130	4.48056	256	0	1452	1708			16130	4.48056	238	0	1349	1587			16130	4.48056	216	0	1226	1442
16140	4.48333	225	0	1275	1500			16140	4.48333	225	0	1275	1500			16140	4.48333	211	0	1193	1404			16140	4.48333	256	0	1452	1708			16140	4.48333	238	0	1350	1588			16140	4.48333	216	0	1226	1442
16150	4.48611	225	0	1275	1500			16150	4.48611	225	0	1275	1500			16150	4.48611	211	0	1194	1405			16150	4.48611	256	0	1453	1709			16150	4.48611	238	0	1350	1588			16150	4.48611	216	0	1227	1443
16160	4.48889	225	0	1275	1500			16160	4.48889	225	0	1275	1500			16160	4.48889	211	0	1195	1406			16160	4.48889	256	0	1454	1710			16160	4.48889	238	0	1351	1589			16160	4.48889	216	0	1227	1443
16170	4.49167	225	0	1275	1500			16170	4.49167	225	0	1275	1500			16170	4.49167	211	0	1196	1407			16170	4.49167	256	0	1454	1710			16170	4.49167	238	0	1351	1589			16170	4.49167	216	0	1228	1444
16180	4.49444	225	0	1275	1500			16180	4.49444	225	0	1275	1500			16180	4.49444	211	0	1197	1408			16180	4.49444	256	0	1455	1711			16180	4.49444	238	0	1352	1590			16180	4.49444	216	0	1228	1444
16190	4.49722	225	0	1275	1500			16190	4.49722	225	0	1275	1500			16190	4.49722	212	0	1199	1411			16190	4.49722	257	0	1456	1713			16190	4.49722	239	0	1353	1592			16190	4.49722	217	0	1229	1446
16200	4.5	225	0	1275	1500			16200	4.5	225	0	1275	1500			16200	4.5	212	0	1199	1411			16200	4.5	257	0	1456	1713			16200	4.5	239	0	1353	1592			16200	4.5	217	0	1229	1446
16210	4.50278	225	0	1275	1500			16210	4.50278	225	0	1275	1500			16210	4.50278	212	0	1200	1412			16210	4.50278	257	0	1457	1714			16210	4.50278	239	0	1353	1592			16210	4.50278	217	0	1229	1446
16220	4.50556	225	0	1275	1500			16220	4.50556	225	0	1275	1500			16220	4.50556	212	0	1201	1413			16220	4.50556	257	0	1457	1714			16220	4.50556	239	0	1354	1593			16220	4.50556	217	0	1230	1447
16230	4.50833	225	0	1275	1500			16230	4.50833	225	0	1275	1500			16230	4.50833	212	0	1202	1414			16230	4.50833	257	0	1458	1715			16230	4.50833	239	0	1355	1594			16230	4.50833	217	0	1230	1447
16240	4.51111	225	0	1275	1500			16240	4.51111	225	0	1275	1500			16240	4.51111	212	0	1203	1415			16240	4.51111	257	0	1459	1716			16240	4.51111	239	0	1355	1594			16240	4.51111	217	0	1231	1448
16250	4.51389	225	0	1275	1500			16250	4.51389	225	0	1275	1500			16250	4.51389	212	0	1204	1416			16250	4.51389	257	0	1459	1716			16250	4.51389	239	0	1356	1595			16250	4.51389	217	0	1231	1448
16260	4.51667	225	0	1275	1500			16260	4.51667	225	0	1275	1500			16260	4.51667	213	0	1205	1418			16260	4.51667	257	0	1460	1717			16260	4.51667	239	0	1356	1595			16260	4.51667	217	0	1232	1449
16270	4.51944	225	0	1275	1500			16270	4.51944	225	0	1275	1500			16270	4.51944	213	0	1206	1419			16270	4.51944	257	0	1460	1717			16270	4.51944	239	0	1357	1596			16270	4.51944	217	0	1232	1449
16280	4.52222	225	0	1275	1500			16280	4.52222	225	0	1275	1500			16280	4.52222	213	0	1207	1420			16280	4.52222	257	0	1461	1718			16280	4.52222	239	0	1357	1596			16280	4.52222	217	0	1233	1450
16290	4.525	225	0	1275	1500			16290	4.525	225	0	1275	1500			16290	4.525	213	0	1208	1421			16290	4.525	258	0	1462	1720			16290	4.525	239	0	1358	1597			16290	4.525	217	0	1233	1450
16300	4.52778	225	0	1275	1500			16300	4.52778	225	0	1275	1500			16300	4.52778	213	0	1209	1422			16300	4.52778	258	0	1462	1720			16300	4.52778	239	0	1358	1597			16300	4.52778	217	0	1233	1450
16310	4.53056	225	0	1275	1500			16310	4.53056	225	0	1275	1500			16310	4.53056	213	0	1210	1423			16310	4.53056	258	0	1463	1721			16310	4.53056	239	0	1359	1598			16310	4.53056	217	0	1234	1451
16320	4.53333	225	0	1275	1500			16320	4.53333	225	0	1275	1500			16320	4.53333	214	0	1211	1425			16320	4.53333	258	0	1463	1721			16320	4.53333	240	0	1359	1599			16320	4.53333	217	0	1234	1451
16330	4.53611	225	0	1275	1500			16330	4.53611	225	0	1275	1500			16330	4.53611	214	0	1212	1426			16330	4.53611	258	0	1464	1722			16330	4.53611	240	0	1360	1600			16330	4.53611	217	0	1235	1452
16340	4.53889	225	0	1275	1500			16340	4.53889	225	0	1275	1500			16340	4.53889	214	0	1213	1427			16340	4.53889	258	0	1465	1723			16340	4.53889	240	0	1360	1600			16340	4.53889	218	0	1235	1453
16350	4.54167	225	0	1275	1500			16350	4.54167	225	0	1275	1500			16350	4.54167	214	0	1214	1428			16350	4.54167	258	0	1465	1723			16350	4.54167	240	0	1361	1601			16350	4.54167	218	0	1236	1454
16360	4.54444	225	0	1275	1500			16360	4.54444	225	0	1275	1500			16360	4.54444	214	0	1215	1429			16360	4.54444	258	0	1466	1724			16360	4.54444	240	0	1361	1601			16360	4.54444	218	0	1236	1454
16370	4.54722	225	0	1275	1500			16370	4.54722	225	0	1275	1500			16370	4.54722	214	0	1216	1430			16370	4.54722	258	0	1467	1725			16370	4.54722	240	0	1362	1602			16370	4.54722	218	0	1237	1455
16380	4.55	225	0	1275	1500			16380	4.55	225	0	1275	1500			16380	4.55	215	0	1217	1432			16380	4.55	259	0	1467	1726			16380	4.55	240	0	1362	1602			16380	4.55	218	0	1237	1455
16390	4.55278	225	0	1275	1500			16390	4.55278	225	0	1275	1500			16390	4.55278	215	0	1218	1433			16390	4.55278	259	0	1468	1727			16390	4.55278	240	0	1363	1603			16390	4.55278	218	0	1237	1455
16400	4.55556	225	0	1275	1500			16400	4.55556	225	0	1275	1500			16400	4.55556	215	0	1219	1434			16400	4.55556	259	0	1468	1727			16400	4.55556	240	0	1363	1603			16400	4.55556	218	0	1238	1456
16410	4.55833	225	0	1275	1500			16410	4.55833	225	0	1275	1500			16410	4.55833	215	0	1220	1435			16410	4.55833	259	0	1469	1728			16410	4.55833	240	0	1364	1604			16410	4.55833	218	0	1238	1456
16420	4.56111	225	0	1275	1500			16420	4.56111	225	0	1275	1500			16420	4.56111	215	0	1221	1436			16420	4.56111	259	0	1470	1729			16420	4.56111	240	0	1364	1604			16420	4.56111	218	0	1239	1457
16430	4.56389	225	0	1275	1500			16430	4.56389	225	0	1275	1500			16430	4.56389	215	0	1222	1437			16430	4.56389	259	0	1470	1729			16430	4.56389	241	0	1365	1606			16430	4.56389	218	0	1239	1457
16440	4.56667	225	0	1275	1500			16440	4.56667	225	0	1275	1500			16440	4.56667	215	0	1223	1438			16440	4.56667	259	0	1471	1730			16440	4.56667	241	0	1365	1606			16440	4.56667	218	0	1240	1458
16450	4.56944	225	0	1275	1500			16450	4.56944	225	0	1275	1500			16450	4.56944	216	0	1224	1440			16450	4.56944	259	0	1472	1731			16450	4.56944	241	0	1366	1607			16450	4.56944	218	0	1240	1458
16460	4.57222	225	0	1275	1500			16460	4.57222	225	0	1275	1500			16460	4.57222	216	0	1225	1441			16460	4.57222	259	0	1472	1731			16460	4.57222	241	0	1366	1607			16460	4.57222	218	0	1241	1459
16470	4.575	225	0	1275	1500			16470	4.575	225	0	1275	1500			16470	4.575	216	0	1226	1442			16470	4.575	260	0	1473	1733			16470	4.575	241	0	1367	1608			16470	4.575	219	0	1241	1460
16480	4.57778	225	0	1275	1500			16480	4.57778	225	0	1275	1500			16480	4.57778	216	0	1227	1443			16480	4.57778	260	0	1473	1733			16480	4.57778	241	0	1368	1609			16480	4.57778	219	0	1242	1461
16490	4.58056	225	0	1275	1500			16490	4.58056	225	0	1275	1500			16490	4.58056	216	0	1228	1444			16490	4.58056	260	0	1474	1734			16490	4.58056	241	0	1368	1609			16490	4.58056	219	0	1242	1461
16500	4.58333	225	0	1275	1500			16500	4.58333	225	0	1275	1500			16500	4.58333	216	0	1229	1445			16500	4.58333	260	0	1475	1735			16500	4.58333	241	0	1369	1610			16500	4.58333	219	0	1242	1461
16510	4.58611	225	0	1275	1500			16510	4.58611	225	0	1275	1500			16510	4.58611	217	0	1230	1447			16510	4.58611	260	0	1475	1735			16510	4.58611	241	0	1369	1610			16510	4.58611	219	0	1243	1462
16520	4.58889	225	0	1275	1500			16520	4.58889	225	0	1275	1500			16520	4.58889	217	0	1231	1448			16520	4.58889	260	0	1476	1736			16520	4.58889	241	0	1370	1611			16520	4.58889	219	0	1243	1462
16530	4.59167	225	0	1275	1500			16530	4.59167	225	0	1275	1500			16530	4.59167	217	0	1232	1449			16530	4.59167	260	0	1477	1737			16530	4.59167	241	0	1370	1611			16530	4.59167	219	0	1244	1463
16540	4.59444	225	0	1275	1500			16540	4.59444	225	0	1275	1500			16540	4.59444	217	0	1233	1450			16540	4.59444	260	0	1477	1737			16540	4.59444	242	0	1371	1613			16540	4.59444	219	0	1244	1463
16550	4.59722	225	0	1275	1500			16550	4.59722	225	0	1275	1500			16550	4.59722	217	0	1234	1451			16550	4.59722	260	0	1478	1738			16550	4.59722	242	0	1371	1613			16550	4.59722	219	0	1245	1464
16560	4.6	225	0	1275	1500			16560	4.6	225	0	1275	1500			16560	4.6	217	0	1235	1452			16560	4.6	261	0	1478	1739			16560	4.6	242	0	1372	1614			16560	4.6	219	0	1245	1464
16570	4.60278	225	0	1275	1500			16570	4.60278	225	0	1275	1500			16570	4.60278	218	0	1236	1454			16570	4.60278	261	0	1479	1740			16570	4.60278	242	0	1372	1614			16570	4.60278	219	0	1246	1465
16580	4.60556	225	0	1275	1500			16580	4.60556	225	0	1275	1500			16580	4.60556	218	0	1237	1455			16580	4.60556	261	0	1480	1741			16580	4.60556	242	0	1373	1615			16580	4.60556	219	0	1246	1465
16590	4.60833	225	0	1275	1500			16590	4.60833	225	0	1275	1500			16590	4.60833	218	0	1238	1456			16590	4.60833	261	0	1480	1741			16590	4.60833	242	0	1373	1615			16590	4.60833	220	0	1247	1467
16600	4.61111	225	0	1275	1500			16600	4.61111	225	0	1275	1500			16600	4.61111	218	0	1239	1457			16600	4.61111	261	0	1481	1742			16600	4.61111	242	0	1374	1616			16600	4.61111	220	0	1247	1467
16610	4.61389	225	0	1275	1500			16610	4.61389	225	0	1275	1500			16610	4.61389	218	0	1240	1458			16610	4.61389	261	0	1481	1742			16610	4.61389	242	0	1374	1616			16610	4.61389	220	0	1247	1467
16620	4.61667	225	0	1275	1500			16620	4.61667	225	0	1275	1500			16620	4.61667	219	0	1241	1460			16620	4.61667	261	0	1482	1743			16620	4.61667	242	0	1375	1617			16620	4.61667	220	0	1248	1468
16630	4.61944	225	0	1275	1500			16630	4.61944	225	0	1275	1500			16630	4.61944	219	0	1242	1461			16630	4.61944	261	0	1483	1744			16630	4.61944	242	0	1375	1617			16630	4.61944	220	0	1248	1468
16640	4.62222	225	0	1275	1500			16640	4.62222	225	0	1275	1500			16640	4.62222	219	0	1243	1462			16640	4.62222	261	0	1483	1744			16640	4.62222	242	0	1376	1618			16640	4.62222	220	0	1249	1469
16650	4.625	225	0	1275	1500			16650	4.625	225	0	1275	1500			16650	4.625	219	0	1244	1463			16650	4.625	262	0	1484	1746			16650	4.625	243	0	1376	1619			16650	4.625	220	0	1249	1469
16660	4.62778	225	0	1275	1500			16660	4.62778	225	0	1275	1500			16660	4.62778	219	0	1245	1464			16660	4.62778	262	0	1485	1747			16660	4.62778	243	0	1377	1620			16660	4.62778	220	0	1250	1470
16670	4.63056	225	0	1275	1500			16670	4.63056	225	0	1275	1500			16670	4.63056	219	0	1246	1465			16670	4.63056	262	0	1485	1747			16670	4.63056	243	0	1377	1620			16670	4.63056	220	0	1250	1470
16680	4.63333	225	0	1275	1500			16680	4.63333	225	0	1275	1500			16680	4.63333	220	0	1247	1467			16680	4.63333	262	0	1486	1748			16680	4.63333	243	0	1378	1621			16680	4.63333	220	0	1251	1471
16690	4.63611	225	0	1275	1500			16690	4.63611	225	0	1275	1500			16690	4.63611	220	0	1248	1468			16690	4.63611	262	0	1486	1748			16690	4.63611	243	0	1378	1621			16690	4.63611	220	0	1251	1471
16700	4.63889	225	0	1275	1500			16700	4.63889	225	0	1275	1500			16700	4.63889	220	0	1249	1469			16700	4.63889	262	0	1487	1749			16700	4.63889	243	0	1379	1622			16700	4.63889	220	0	1252	1472
16710	4.64167	225	0	1275	1500			16710	4.64167	225	0	1275	1500			16710	4.64167	220	0	1250	1470			16710	4.64167	262	0	1488	1750			16710	4.64167	243	0	1379	1622			16710	4.64167	220	0	1252	1472
16720	4.64444	225	0	1275	1500			16720	4.64444	225	0	1275	1500			16720	4.64444	220	0	1251	1471			16720	4.64444	262	0	1488	1750			16720	4.64444	243	0	1380	1623			16720	4.64444	221	0	1252	1473
16730	4.64722	225	0	1275	1500			16730	4.64722	225	0	1275	1500			16730	4.64722	220	0	1252	1472			16730	4.64722	262	0	1489	1751			16730	4.64722	243	0	1381	1624			16730	4.64722	221	0	1253	1474
16740	4.65	225	0	1275	1500			16740	4.65	225	0	1275	1500			16740	4.65	221	0	1253	1474			16740	4.65	263	0	1490	1753			16740	4.65	243	0	1381	1624			16740	4.65	221	0	1253	1474
16750	4.65278	225	0	1275	1500			16750	4.65278	225	0	1275	1500			16750	4.65278	221	0	1254	1475			16750	4.65278	263	0	1490	1753			16750	4.65278	243	0	1382	1625			16750	4.65278	221	0	1254	1475
16760	4.65556	225	0	1275	1500			16760	4.65556	225	0	1275	1500			16760	4.65556	221	0	1255	1476			16760	4.65556	263	0	1491	1754			16760	4.65556	244	0	1382	1626			16760	4.65556	221	0	1254	1475
16770	4.65833	225	0	1275	1500			16770	4.65833	225	0	1275	1500			16770	4.65833	221	0	1256	1477			16770	4.65833	263	0	1491	1754			16770	4.65833	244	0	1383	1627			16770	4.65833	221	0	1255	1476
16780	4.66111	225	0	1275	1500			16780	4.66111	225	0	1275	1500			16780	4.66111	221	0	1257	1478			16780	4.66111	263	0	1492	1755			16780	4.66111	244	0	1383	1627			16780	4.66111	221	0	1255	1476
16790	4.66389	225	0	1275	1500			16790	4.66389	225	0	1275	1500			16790	4.66389	221	0	1258	1479			16790	4.66389	263	0	1493	1756			16790	4.66389	244	0	1384	1628			16790	4.66389	221	0	1256	1477
16800	4.66667	225	0	1275	1500			16800	4.66667	225	0	1275	1500			16800	4.66667	222	0	1259	1481			16800	4.66667	263	0	1493	1756			16800	4.66667	244	0	1384	1628			16800	4.66667	221	0	1256	1477
16810	4.66944	225	0	1275	1500			16810	4.66944	225	0	1275	1500			16810	4.66944	222	0	1260	1482			16810	4.66944	263	0	1494	1757			16810	4.66944	244	0	1385	1629			16810	4.66944	221	0	1257	1478
16820	4.67222	225	0	1275	1500			16820	4.67222	225	0	1275	1500			16820	4.67222	222	0	1261	1483			16820	4.67222	263	0	1494	1757			16820	4.67222	244	0	1385	1629			16820	4.67222	221	0	1257	1478
16830	4.675	225	0	1275	1500			16830	4.675	225	0	1275	1500			16830	4.675	222	0	1262	1484			16830	4.675	264	0	1495	1759			16830	4.675	244	0	1386	1630			16830	4.675	221	0	1257	1478
16840	4.67778	225	0	1275	1500			16840	4.67778	225	0	1275	1500			16840	4.67778	222	0	1263	1485			16840	4.67778	264	0	1496	1760			16840	4.67778	244	0	1386	1630			16840	4.67778	221	0	1258	1479
16850	4.68056	225	0	1275	1500			16850	4.68056	225	0	1275	1500			16850	4.68056	222	0	1264	1486			16850	4.68056	264	0	1496	1760			16850	4.68056	244	0	1387	1631			16850	4.68056	222	0	1258	1480
16860	4.68333	225	0	1275	1500			16860	4.68333	225	0	1275	1500			16860	4.68333	223	0	1265	1488			16860	4.68333	264	0	1497	1761			16860	4.68333	244	0	1387	1631			16860	4.68333	222	0	1259	1481
16870	4.68611	225	0	1275	1500			16870	4.68611	225	0	1275	1500			16870	4.68611	223	0	1266	1489			16870	4.68611	264	0	1498	1762			16870	4.68611	245	0	1388	1633			16870	4.68611	222	0	1259	1481
16880	4.68889	225	0	1275	1500			16880	4.68889	225	0	1275	1500			16880	4.68889	223	0	1267	1490			16880	4.68889	264	0	1498	1762			16880	4.68889	245	0	1388	1633			16880	4.68889	222	0	1260	1482
16890	4.69167	225	0	1275	1500			16890	4.69167	225	0	1275	1500			16890	4.69167	223	0	1268	1491			16890	4.69167	264	0	1499	1763			16890	4.69167	245	0	1389	1634			16890	4.69167	222	0	1260	1482
16900	4.69444	225	0	1275	1500			16900	4.69444	225	0	1275	1500			16900	4.69444	223	0	1269	1492			16900	4.69444	264	0	1500	1764			16900	4.69444	245	0	1389	1634			16900	4.69444	222	0	1261	1483
16910	4.69722	225	0	1275	1500			16910	4.69722	225	0	1275	1500			16910	4.69722	223	0	1270	1493			16910	4.69722	264	0	1500	1764			16910	4.69722	245	0	1390	1635			16910	4.69722	222	0	1261	1483
16920	4.7	225	0	1275	1500			16920	4.7	225	0	1275	1500			16920	4.7	224	0	1271	1495			16920	4.7	265	0	1501	1766			16920	4.7	245	0	1390	1635			16920	4.7	222	0	1262	1484
16930	4.70278	225	0	1275	1500			16930	4.70278	225	0	1275	1500			16930	4.70278	224	0	1272	1496			16930	4.70278	265	0	1501	1766			16930	4.70278	245	0	1391	1636			16930	4.70278	222	0	1262	1484
16940	4.70556	225	0	1275	1500			16940	4.70556	225	0	1275	1500			16940	4.70556	224	0	1273	1497			16940	4.70556	265	0	1502	1767			16940	4.70556	245	0	1392	1637			16940	4.70556	222	0	1263	1485
16950	4.70833	225	0	1275	1500			16950	4.70833	225	0	1275	1500			16950	4.70833	224	0	1274	1498			16950	4.70833	265	0	1503	1768			16950	4.70833	245	0	1392	1637			16950	4.70833	222	0	1263	1485
16960	4.71111	225	0	1275	1500			16960	4.71111	225	0	1275	1500			16960	4.71111	224	0	1275	1499			16960	4.71111	265	0	1503	1768			16960	4.71111	245	0	1393	1638			16960	4.71111	222	0	1263	1485
16970	4.71389	225	0	1275	1500			16970	4.71389	225	0	1275	1500			16970	4.71389	224	0	1276	1500			16970	4.71389	265	0	1504	1769			16970	4.71389	245	0	1393	1638			16970	4.71389	223	0	1264	1487
16980	4.71667	225	0	1275	1500			16980	4.71667	225	0	1275	1500			16980	4.71667	225	0	1277	1502			16980	4.71667	265	0	1505	1770			16980	4.71667	246	0	1394	1640			16980	4.71667	223	0	1264	1487
16990	4.71944	225	0	1275	1500			16990	4.71944	225	0	1275	1500			16990	4.71944	225	0	1278	1503			16990	4.71944	265	0	1505	1770			16990	4.71944	246	0	1394	1640			16990	4.71944	223	0	1265	1488
17000	4.72222	225	0	1275	1500			17000	4.72222	225	0	1275	1500			17000	4.72222	225	0	1279	1504			17000	4.72222	265	0	1506	1771			17000	4.72222	246	0	1395	1641			17000	4.72222	223	0	1265	1488
17010	4.725	225	0	1275	1500			17010	4.725	225	0	1275	1500			17010	4.725	225	0	1280	1505			17010	4.725	266	0	1506	1772			17010	4.725	246	0	1395	1641			17010	4.725	223	0	1266	1489
17020	4.72778	225	0	1275	1500			17020	4.72778	225	0	1275	1500			17020	4.72778	225	0	1281	1506			17020	4.72778	266	0	1507	1773			17020	4.72778	246	0	1396	1642			17020	4.72778	223	0	1266	1489
17030	4.73056	225	0	1275	1500			17030	4.73056	225	0	1275	1500			17030	4.73056	225	0	1282	1507			17030	4.73056	266	0	1508	1774			17030	4.73056	246	0	1396	1642			17030	4.73056	223	0	1267	1490
17040	4.73333	225	0	1275	1500			17040	4.73333	225	0	1275	1500			17040	4.73333	226	0	1283	1509			17040	4.73333	266	0	1508	1774			17040	4.73333	246	0	1397	1643			17040	4.73333	223	0	1267	1490
17050	4.73611	225	0	1275	1500			17050	4.73611	225	0	1275	1500			17050	4.73611	226	0	1284	1510			17050	4.73611	266	0	1509	1775			17050	4.73611	246	0	1397	1643			17050	4.73611	223	0	1268	1491
17060	4.73889	225	0	1275	1500			17060	4.73889	225	0	1275	1500			17060	4.73889	226	0	1285	1511			17060	4.73889	266	0	1510	1776			17060	4.73889	246	0	1398	1644			17060	4.73889	223	0	1268	1491
17070	4.74167	225	0	1275	1500			17070	4.74167	225	0	1275	1500			17070	4.74167	226	0	1286	1512			17070	4.74167	266	0	1510	1776			17070	4.74167	246	0	1398	1644			17070	4.74167	223	0	1269	1492
17080	4.74444	225	0	1275	1500			17080	4.74444	225	0	1275	1500			17080	4.74444	226	0	1287	1513			17080	4.74444	266	0	1511	1777			17080	4.74444	246	0	1399	1645			17080	4.74444	223	0	1269	1492
17090	4.74722	225	0	1275	1500			17090	4.74722	225	0	1275	1500			17090	4.74722	227	0	1289	1516			17090	4.74722	267	0	1512	1779			17090	4.74722	247	0	1400	1647			17090	4.74722	224	0	1270	1494
17100	4.75	225	0	1275	1500			17100	4.75	225	0	1275	1500			17100	4.75	227	0	1289	1516			17100	4.75	267	0	1512	1779			17100	4.75	247	0	1400	1647			17100	4.75	224	0	1270	1494
17110	4.75278	225	0	1275	1500			17110	4.75278	225	0	1275	1500			17110	4.75278	227	0	1289	1516			17110	4.75278	267	0	1512	1779			17110	4.75278	247	0	1400	1647			17110	4.75278	224	0	1270	1494
17120	4.75556	225	0	1275	1500			17120	4.75556	225	0	1275	1500			17120	4.75556	227	0	1289	1516			17120	4.75556	267	0	1512	1779			17120	4.75556	247	0	1401	1648			17120	4.75556	224	0	1270	1494
17130	4.75833	225	0	1275	1500			17130	4.75833	225	0	1275	1500			17130	4.75833	227	0	1290	1517			17130	4.75833	267	0	1513	1780			17130	4.75833	247	0	1401	1648			17130	4.75833	224	0	1270	1494
17140	4.76111	225	0	1275	1500			17140	4.76111	225	0	1275	1500			17140	4.76111	227	0	1290	1517			17140	4.76111	267	0	1513	1780			17140	4.76111	247	0	1402	1649			17140	4.76111	224	0	1270	1494
17150	4.76389	225	0	1275	1500			17150	4.76389	225	0	1275	1500			17150	4.76389	227	0	1290	1517			17150	4.76389	267	0	1513	1780			17150	4.76389	247	0	1402	1649			17150	4.76389	224	0	1270	1494
17160	4.76667	225	0	1275	1500			17160	4.76667	225	0	1275	1500			17160	4.76667	227	0	1290	1517			17160	4.76667	267	0	1513	1780			17160	4.76667	247	0	1402	1649			17160	4.76667	224	0	1270	1494
17170	4.76944	225	0	1275	1500			17170	4.76944	225	0	1275	1500			17170	4.76944	227	0	1291	1518			17170	4.76944	267	0	1514	1781			17170	4.76944	247	0	1403	1650			17170	4.76944	224	0	1270	1494
17180	4.77222	225	0	1275	1500			17180	4.77222	225	0	1275	1500			17180	4.77222	227	0	1291	1518			17180	4.77222	267	0	1514	1781			17180	4.77222	247	0	1403	1650			17180	4.77222	224	0	1270	1494
17190	4.775	225	0	1275	1500			17190	4.775	225	0	1275	1500			17190	4.775	227	0	1291	1518			17190	4.775	267	0	1514	1781			17190	4.775	247	0	1404	1651			17190	4.775	224	0	1271	1495
17200	4.77778	225	0	1275	1500			17200	4.77778	225	0	1275	1500			17200	4.77778	227	0	1292	1519			17200	4.77778	267	0	1515	1782			17200	4.77778	247	0	1404	1651			17200	4.77778	224	0	1271	1495
17210	4.78056	225	0	1275	1500			17210	4.78056	225	0	1275	1500			17210	4.78056	227	0	1292	1519			17210	4.78056	267	0	1515	1782			17210	4.78056	247	0	1405	1652			17210	4.78056	224	0	1271	1495
17220	4.78333	225	0	1275	1500			17220	4.78333	225	0	1275	1500			17220	4.78333	227	0	1292	1519			17220	4.78333	267	0	1515	1782			17220	4.78333	247	0	1405	1652			17220	4.78333	224	0	1271	1495
17230	4.78611	225	0	1275	1500			17230	4.78611	225	0	1275	1500			17230	4.78611	227	0	1292	1519			17230	4.78611	267	0	1515	1782			17230	4.78611	247	0	1405	1652			17230	4.78611	224	0	1271	1495
17240	4.78889	225	0	1275	1500			17240	4.78889	225	0	1275	1500			17240	4.78889	227	0	1293	1520			17240	4.78889	267	0	1516	1783			17240	4.78889	248	0	1406	1654			17240	4.78889	224	0	1271	1495
17250	4.79167	225	0	1275	1500			17250	4.79167	225	0	1275	1500			17250	4.79167	227	0	1293	1520			17250	4.79167	267	0	1516	1783			17250	4.79167	248	0	1406	1654			17250	4.79167	224	0	1271	1495
17260	4.79444	225	0	1275	1500			17260	4.79444	225	0	1275	1500			17260	4.79444	227	0	1293	1520			17260	4.79444	267	0	1516	1783			17260	4.79444	248	0	1407	1655			17260	4.79444	224	0	1271	1495
17270	4.79722	225	0	1275	1500			17270	4.79722	225	0	1275	1500			17270	4.79722	227	0	1294	1521			17270	4.79722	267	0	1517	1784			17270	4.79722	248	0	1407	1655			17270	4.79722	224	0	1271	1495
17280	4.8	225	0	1275	1500			17280	4.8	225	0	1275	1500			17280	4.8	227	0	1294	1521			17280	4.8	267	0	1517	1784			17280	4.8	248	0	1407	1655			17280	4.8	224	0	1271	1495
17290	4.80278	225	0	1275	1500			17290	4.80278	225	0	1275	1500			17290	4.80278	228	0	1294	1522			17290	4.80278	267	0	1517	1784			17290	4.80278	248	0	1408	1656			17290	4.80278	224	0	1272	1496
17300	4.80556	225	0	1275	1500			17300	4.80556	225	0	1275	1500			17300	4.80556	228	0	1294	1522			17300	4.80556	267	0	1517	1784			17300	4.80556	248	0	1408	1656			17300	4.80556	224	0	1272	1496
17310	4.80833	225	0	1275	1500			17310	4.80833	225	0	1275	1500			17310	4.80833	228	0	1295	1523			17310	4.80833	267	0	1518	1785			17310	4.80833	248	0	1409	1657			17310	4.80833	224	0	1272	1496
17320	4.81111	225	0	1275	1500			17320	4.81111	225	0	1275	1500			17320	4.81111	228	0	1295	1523			17320	4.81111	267	0	1518	1785			17320	4.81111	248	0	1409	1657			17320	4.81111	224	0	1272	1496
17330	4.81389	225	0	1275	1500			17330	4.81389	225	0	1275	1500			17330	4.81389	228	0	1295	1523			17330	4.81389	267	0	1518	1785			17330	4.81389	248	0	1410	1658			17330	4.81389	224	0	1272	1496
17340	4.81667	225	0	1275	1500			17340	4.81667	225	0	1275	1500			17340	4.81667	228	0	1296	1524			17340	4.81667	268	0	1519	1787			17340	4.81667	248	0	1410	1658			17340	4.81667	224	0	1272	1496
17350	4.81944	225	0	1275	1500			17350	4.81944	225	0	1275	1500			17350	4.81944	228	0	1296	1524			17350	4.81944	268	0	1519	1787			17350	4.81944	248	0	1410	1658			17350	4.81944	224	0	1272	1496
17360	4.82222	225	0	1275	1500			17360	4.82222	225	0	1275	1500			17360	4.82222	228	0	1296	1524			17360	4.82222	268	0	1519	1787			17360	4.82222	248	0	1411	1659			17360	4.82222	224	0	1272	1496
17370	4.825	225	0	1275	1500			17370	4.825	225	0	1275	1500			17370	4.825	228	0	1297	1525			17370	4.825	268	0	1520	1788			17370	4.825	249	0	1411	1660			17370	4.825	224	0	1272	1496
17380	4.82778	225	0	1275	1500			17380	4.82778	225	0	1275	1500			17380	4.82778	228	0	1297	1525			17380	4.82778	268	0	1520	1788			17380	4.82778	249	0	1412	1661			17380	4.82778	224	0	1272	1496
17390	4.83056	225	0	1275	1500			17390	4.83056	225	0	1275	1500			17390	4.83056	228	0	1297	1525			17390	4.83056	268	0	1520	1788			17390	4.83056	249	0	1412	1661			17390	4.83056	224	0	1273	1497
17400	4.83333	225	0	1275	1500			17400	4.83333	225	0	1275	1500			17400	4.83333	228	0	1297	1525			17400	4.83333	268	0	1520	1788			17400	4.83333	249	0	1412	1661			17400	4.83333	224	0	1273	1497
17410	4.83611	225	0	1275	1500			17410	4.83611	225	0	1275	1500			17410	4.83611	228	0	1298	1526			17410	4.83611	268	0	1521	1789			17410	4.83611	249	0	1413	1662			17410	4.83611	224	0	1273	1497
17420	4.83889	225	0	1275	1500			17420	4.83889	225	0	1275	1500			17420	4.83889	228	0	1298	1526			17420	4.83889	268	0	1521	1789			17420	4.83889	249	0	1413	1662			17420	4.83889	224	0	1273	1497
17430	4.84167	225	0	1275	1500			17430	4.84167	225	0	1275	1500			17430	4.84167	228	0	1298	1526			17430	4.84167	268	0	1521	1789			17430	4.84167	249	0	1414	1663			17430	4.84167	224	0	1273	1497
17440	4.84444	225	0	1275	1500			17440	4.84444	225	0	1275	1500			17440	4.84444	228	0	1299	1527			17440	4.84444	268	0	1522	1790			17440	4.84444	249	0	1414	1663			17440	4.84444	224	0	1273	1497
17450	4.84722	225	0	1275	1500			17450	4.84722	225	0	1275	1500			17450	4.84722	228	0	1299	1527			17450	4.84722	268	0	1522	1790			17450	4.84722	249	0	1415	1664			17450	4.84722	224	0	1273	1497
17460	4.85	225	0	1275	1500			17460	4.85	225	0	1275	1500			17460	4.85	228	0	1299	1527			17460	4.85	268	0	1522	1790			17460	4.85	249	0	1415	1664			17460	4.85	224	0	1273	1497
17470	4.85278	225	0	1275	1500			17470	4.85278	225	0	1275	1500			17470	4.85278	228	0	1299	1527			17470	4.85278	268	0	1522	1790			17470	4.85278	249	0	1415	1664			17470	4.85278	224	0	1273	1497
17480	4.85556	225	0	1275	1500			17480	4.85556	225	0	1275	1500			17480	4.85556	228	0	1300	1528			17480	4.85556	268	0	1523	1791			17480	4.85556	249	0	1416	1665			17480	4.85556	224	0	1273	1497
17490	4.85833	225	0	1275	1500			17490	4.85833	225	0	1275	1500			17490	4.85833	229	0	1300	1529			17490	4.85833	268	0	1523	1791			17490	4.85833	249	0	1416	1665			17490	4.85833	224	0	1273	1497
17500	4.86111	225	0	1275	1500			17500	4.86111	225	0	1275	1500			17500	4.86111	229	0	1300	1529			17500	4.86111	268	0	1523	1791			17500	4.86111	250	0	1417	1667			17500	4.86111	224	0	1274	1498
17510	4.86389	225	0	1275	1500			17510	4.86389	225	0	1275	1500			17510	4.86389	229	0	1301	1530			17510	4.86389	268	0	1524	1792			17510	4.86389	250	0	1417	1667			17510	4.86389	224	0	1274	1498
17520	4.86667	225	0	1275	1500			17520	4.86667	225	0	1275	1500			17520	4.86667	229	0	1301	1530			17520	4.86667	268	0	1524	1792			17520	4.86667	250	0	1418	1668			17520	4.86667	224	0	1274	1498
17530	4.86944	225	0	1275	1500			17530	4.86944	225	0	1275	1500			17530	4.86944	229	0	1301	1530			17530	4.86944	268	0	1524	1792			17530	4.86944	250	0	1418	1668			17530	4.86944	224	0	1274	1498
17540	4.87222	225	0	1275	1500			17540	4.87222	225	0	1275	1500			17540	4.87222	229	0	1301	1530			17540	4.87222	268	0	1524	1792			17540	4.87222	250	0	1418	1668			17540	4.87222	224	0	1274	1498
17550	4.875	225	0	1275	1500			17550	4.875	225	0	1275	1500			17550	4.875	229	0	1302	1531			17550	4.875	268	0	1525	1793			17550	4.875	250	0	1419	1669			17550	4.875	224	0	1274	1498
17560	4.87778	225	0	1275	1500			17560	4.87778	225	0	1275	1500			17560	4.87778	229	0	1302	1531			17560	4.87778	268	0	1525	1793			17560	4.87778	250	0	1419	1669			17560	4.87778	224	0	1274	1498
17570	4.88056	225	0	1275	1500			17570	4.88056	225	0	1275	1500			17570	4.88056	229	0	1302	1531			17570	4.88056	268	0	1525	1793			17570	4.88056	250	0	1420	1670			17570	4.88056	224	0	1274	1498
17580	4.88333	225	0	1275	1500			17580	4.88333	225	0	1275	1500			17580	4.88333	229	0	1303	1532			17580	4.88333	268	0	1526	1794			17580	4.88333	250	0	1420	1670			17580	4.88333	224	0	1274	1498
17590	4.88611	225	0	1275	1500			17590	4.88611	225	0	1275	1500			17590	4.88611	229	0	1303	1532			17590	4.88611	269	0	1526	1795			17590	4.88611	250	0	1420	1670			17590	4.88611	224	0	1274	1498
17600	4.88889	225	0	1275	1500			17600	4.88889	225	0	1275	1500			17600	4.88889	229	0	1303	1532			17600	4.88889	269	0	1526	1795			17600	4.88889	250	0	1421	1671			17600	4.88889	225	0	1275	1500
17610	4.89167	225	0	1275	1500			17610	4.89167	225	0	1275	1500			17610	4.89167	229	0	1303	1532			17610	4.89167	269	0	1526	1795			17610	4.89167	250	0	1421	1671			17610	4.89167	225	0	1275	1500
17620	4.89444	225	0	1275	1500			17620	4.89444	225	0	1275	1500			17620	4.89444	229	0	1304	1533			17620	4.89444	269	0	1527	1796			17620	4.89444	251	0	1422	1673			17620	4.89444	225	0	1275	1500
17630	4.89722	225	0	1275	1500			17630	4.89722	225	0	1275	1500			17630	4.89722	229	0	1304	1533			17630	4.89722	269	0	1527	1796			17630	4.89722	251	0	1422	1673			17630	4.89722	225	0	1275	1500
17640	4.9	225	0	1275	1500			17640	4.9	225	0	1275	1500			17640	4.9	229	0	1304	1533			17640	4.9	269	0	1527	1796			17640	4.9	251	0	1423	1674			17640	4.9	225	0	1275	1500
17650	4.90278	225	0	1275	1500			17650	4.90278	225	0	1275	1500			17650	4.90278	229	0	1305	1534			17650	4.90278	269	0	1528	1797			17650	4.90278	251	0	1423	1674			17650	4.90278	225	0	1275	1500
17660	4.90556	225	0	1275	1500			17660	4.90556	225	0	1275	1500			17660	4.90556	230	0	1305	1535			17660	4.90556	269	0	1528	1797			17660	4.90556	251	0	1423	1674			17660	4.90556	225	0	1275	1500
17670	4.90833	225	0	1275	1500			17670	4.90833	225	0	1275	1500			17670	4.90833	230	0	1305	1535			17670	4.90833	269	0	1528	1797			17670	4.90833	251	0	1424	1675			17670	4.90833	225	0	1275	1500
17680	4.91111	225	0	1275	1500			17680	4.91111	225	0	1275	1500			17680	4.91111	230	0	1305	1535			17680	4.91111	269	0	1528	1797			17680	4.91111	251	0	1424	1675			17680	4.91111	225	0	1275	1500
17690	4.91389	225	0	1275	1500			17690	4.91389	225	0	1275	1500			17690	4.91389	230	0	1306	1536			17690	4.91389	269	0	1529	1798			17690	4.91389	251	0	1425	1676			17690	4.91389	225	0	1275	1500
17700	4.91667	225	0	1275	1500			17700	4.91667	225	0	1275	1500			17700	4.91667	230	0	1306	1536			17700	4.91667	269	0	1529	1798			17700	4.91667	251	0	1425	1676			17700	4.91667	225	0	1276	1501
17710	4.91944	225	0	1275	1500			17710	4.91944	225	0	1275	1500			17710	4.91944	230	0	1306	1536			17710	4.91944	269	0	1529	1798			17710	4.91944	251	0	1425	1676			17710	4.91944	225	0	1276	1501
17720	4.92222	225	0	1275	1500			17720	4.92222	225	0	1275	1500			17720	4.92222	230	0	1307	1537			17720	4.92222	269	0	1530	1799			17720	4.92222	251	0	1426	1677			17720	4.92222	225	0	1276	1501
17730	4.925	225	0	1275	1500			17730	4.925	225	0	1275	1500			17730	4.925	230	0	1307	1537			17730	4.925	269	0	1530	1799			17730	4.925	251	0	1426	1677			17730	4.925	225	0	1276	1501
17740	4.92778	225	0	1275	1500			17740	4.92778	225	0	1275	1500			17740	4.92778	230	0	1307	1537			17740	4.92778	269	0	1530	1799			17740	4.92778	251	0	1427	1678			17740	4.92778	225	0	1276	1501
17750	4.93056	225	0	1275	1500			17750	4.93056	225	0	1275	1500			17750	4.93056	230	0	1308	1538			17750	4.93056	269	0	1531	1800			17750	4.93056	252	0	1427	1679			17750	4.93056	225	0	1276	1501
17760	4.93333	225	0	1275	1500			17760	4.93333	225	0	1275	1500			17760	4.93333	230	0	1308	1538			17760	4.93333	269	0	1531	1800			17760	4.93333	252	0	1428	1680			17760	4.93333	225	0	1276	1501
17770	4.93611	225	0	1275	1500			17770	4.93611	225	0	1275	1500			17770	4.93611	230	0	1308	1538			17770	4.93611	269	0	1531	1800			17770	4.93611	252	0	1428	1680			17770	4.93611	225	0	1276	1501
17780	4.93889	225	0	1275	1500			17780	4.93889	225	0	1275	1500			17780	4.93889	230	0	1308	1538			17780	4.93889	269	0	1531	1800			17780	4.93889	252	0	1428	1680			17780	4.93889	225	0	1276	1501
17790	4.94167	225	0	1275	1500			17790	4.94167	225	0	1275	1500			17790	4.94167	230	0	1309	1539			17790	4.94167	270	0	1532	1802			17790	4.94167	252	0	1429	1681			17790	4.94167	225	0	1276	1501
17800	4.94444	225	0	1275	1500			17800	4.94444	225	0	1275	1500			17800	4.94444	230	0	1309	1539			17800	4.94444	270	0	1532	1802			17800	4.94444	252	0	1429	1681			17800	4.94444	225	0	1277	1502
17810	4.94722	225	0	1275	1500			17810	4.94722	225	0	1275	1500			17810	4.94722	230	0	1309	1539			17810	4.94722	270	0	1532	1802			17810	4.94722	252	0	1430	1682			17810	4.94722	225	0	1277	1502
17820	4.95	225	0	1275	1500			17820	4.95	225	0	1275	1500			17820	4.95	230	0	1310	1540			17820	4.95	270	0	1533	1803			17820	4.95	252	0	1430	1682			17820	4.95	225	0	1277	1502
17830	4.95278	225	0	1275	1500			17830	4.95278	225	0	1275	1500			17830	4.95278	231	0	1310	1541			17830	4.95278	270	0	1533	1803			17830	4.95278	252	0	1431	1683			17830	4.95278	225	0	1277	1502
17840	4.95556	225	0	1275	1500			17840	4.95556	225	0	1275	1500			17840	4.95556	231	0	1310	1541			17840	4.95556	270	0	1533	1803			17840	4.95556	252	0	1431	1683			17840	4.95556	225	0	1277	1502
17850	4.95833	225	0	1275	1500			17850	4.95833	225	0	1275	1500			17850	4.95833	231	0	1310	1541			17850	4.95833	270	0	1533	1803			17850	4.95833	252	0	1431	1683			17850	4.95833	225	0	1277	1502
17860	4.96111	225	0	1275	1500			17860	4.96111	225	0	1275	1500			17860	4.96111	231	0	1311	1542			17860	4.96111	270	0	1534	1804			17860	4.96111	252	0	1432	1684			17860	4.96111	225	0	1277	1502
17870	4.96389	225	0	1275	1500			17870	4.96389	225	0	1275	1500			17870	4.96389	231	0	1311	1542			17870	4.96389	270	0	1534	1804			17870	4.96389	253	0	1432	1685			17870	4.96389	225	0	1277	1502
17880	4.96667	225	0	1275	1500			17880	4.96667	225	0	1275	1500			17880	4.96667	231	0	1311	1542			17880	4.96667	270	0	1534	1804			17880	4.96667	253	0	1433	1686			17880	4.96667	225	0	1277	1502
17890	4.96944	225	0	1275	1500			17890	4.96944	225	0	1275	1500			17890	4.96944	231	0	1312	1543			17890	4.96944	270	0	1535	1805			17890	4.96944	253	0	1433	1686			17890	4.96944	225	0	1277	1502
17900	4.97222	225	0	1275	1500			17900	4.97222	225	0	1275	1500			17900	4.97222	231	0	1312	1543			17900	4.97222	270	0	1535	1805			17900	4.97222	253	0	1434	1687			17900	4.97222	225	0	1278	1503
17910	4.975	225	0	1275	1500			17910	4.975	225	0	1275	1500			17910	4.975	231	0	1312	1543			17910	4.975	270	0	1535	1805			17910	4.975	253	0	1434	1687			17910	4.975	225	0	1278	1503
17920	4.97778	225	0	1275	1500			17920	4.97778	225	0	1275	1500			17920	4.97778	231	0	1312	1543			17920	4.97778	270	0	1535	1805			17920	4.97778	253	0	1434	1687			17920	4.97778	225	0	1278	1503
17930	4.98056	225	0	1275	1500			17930	4.98056	225	0	1275	1500			17930	4.98056	231	0	1313	1544			17930	4.98056	270	0	1536	1806			17930	4.98056	253	0	1435	1688			17930	4.98056	225	0	1278	1503
17940	4.98333	225	0	1275	1500			17940	4.98333	225	0	1275	1500			17940	4.98333	231	0	1313	1544			17940	4.98333	270	0	1536	1806			17940	4.98333	253	0	1435	1688			17940	4.98333	225	0	1278	1503
17950	4.98611	225	0	1275	1500			17950	4.98611	225	0	1275	1500			17950	4.98611	231	0	1313	1544			17950	4.98611	270	0	1536	1806			17950	4.98611	253	0	1436	1689			17950	4.98611	225	0	1278	1503
17960	4.98889	225	0	1275	1500			17960	4.98889	225	0	1275	1500			17960	4.98889	231	0	1314	1545			17960	4.98889	270	0	1537	1807			17960	4.98889	253	0	1436	1689			17960	4.98889	225	0	1278	1503
17970	4.99167	225	0	1275	1500			17970	4.99167	225	0	1275	1500			17970	4.99167	231	0	1314	1545			17970	4.99167	270	0	1537	1807			17970	4.99167	253	0	1437	1690			17970	4.99167	225	0	1278	1503
17980	4.99444	225	0	1275	1500			17980	4.99444	225	0	1275	1500			17980	4.99444	231	0	1314	1545			17980	4.99444	270	0	1537	1807			17980	4.99444	253	0	1437	1690			17980	4.99444	225	0	1278	1503
17990	4.99722	225	0	1275	1500			17990	4.99722	225	0	1275	1500			17990	4.99722	232	0	1315	1547			17990	4.99722	271	0	1538	1809			17990	4.99722	254	0	1438	1692			17990	4.99722	226	0	1279	1505
18000	5	225	0	1275	1500			18000	5	225	0	1275	1500			18000	5	232	0	1315	1547			18000	5	271	0	1538	1809			18000	5	254	0	1438	1692			18000	5	226	0	1279	1505
18010	5.00278	225	0	1275	1500			18010	5.00278	225	0	1275	1500			18010	5.00278	232	0	1315	1547			18010	5.00278	271	0	1538	1809			18010	5.00278	254	0	1438	1692			18010	5.00278	226	0	1279	1505
18020	5.00556	225	0	1275	1500			18020	5.00556	225	0	1275	1500			18020	5.00556	232	0	1315	1547			18020	5.00556	271	0	1538	1809			18020	5.00556	254	0	1439	1693			18020	5.00556	226	0	1279	1505
18030	5.00833	225	0	1275	1500			18030	5.00833	225	0	1275	1500			18030	5.00833	232	0	1316	1548			18030	5.00833	271	0	1539	1810			18030	5.00833	254	0	1439	1693			18030	5.00833	226	0	1279	1505
18040	5.01111	225	0	1275	1500			18040	5.01111	225	0	1275	1500			18040	5.01111	232	0	1316	1548			18040	5.01111	271	0	1539	1810			18040	5.01111	254	0	1440	1694			18040	5.01111	226	0	1279	1505
18050	5.01389	225	0	1275	1500			18050	5.01389	225	0	1275	1500			18050	5.01389	232	0	1316	1548			18050	5.01389	271	0	1539	1810			18050	5.01389	254	0	1440	1694			18050	5.01389	226	0	1279	1505
18060	5.01667	225	0	1275	1500			18060	5.01667	225	0	1275	1500			18060	5.01667	232	0	1317	1549			18060	5.01667	271	0	1539	1810			18060	5.01667	254	0	1440	1694			18060	5.01667	226	0	1279	1505
18070	5.01944	225	0	1275	1500			18070	5.01944	225	0	1275	1500			18070	5.01944	232	0	1317	1549			18070	5.01944	271	0	1540	1811			18070	5.01944	254	0	1441	1695			18070	5.01944	226	0	1279	1505
18080	5.02222	225	0	1275	1500			18080	5.02222	225	0	1275	1500			18080	5.02222	232	0	1317	1549			18080	5.02222	271	0	1540	1811			18080	5.02222	254	0	1441	1695			18080	5.02222	226	0	1279	1505
18090	5.025	225	0	1275	1500			18090	5.025	225	0	1275	1500			18090	5.025	232	0	1317	1549			18090	5.025	271	0	1540	1811			18090	5.025	254	0	1442	1696			18090	5.025	226	0	1279	1505
18100	5.02778	225	0	1275	1500			18100	5.02778	225	0	1275	1500			18100	5.02778	232	0	1318	1550			18100	5.02778	271	0	1541	1812			18100	5.02778	254	0	1442	1696			18100	5.02778	226	0	1280	1506
18110	5.03056	225	0	1275	1500			18110	5.03056	225	0	1275	1500			18110	5.03056	232	0	1318	1550			18110	5.03056	271	0	1541	1812			18110	5.03056	254	0	1442	1696			18110	5.03056	226	0	1280	1506
18120	5.03333	225	0	1275	1500			18120	5.03333	225	0	1275	1500			18120	5.03333	232	0	1318	1550			18120	5.03333	271	0	1541	1812			18120	5.03333	254	0	1443	1697			18120	5.03333	226	0	1280	1506
18130	5.03611	225	0	1275	1500			18130	5.03611	225	0	1275	1500			18130	5.03611	232	0	1319	1551			18130	5.03611	271	0	1541	1812			18130	5.03611	254	0	1443	1697			18130	5.03611	226	0	1280	1506
18140	5.03889	225	0	1275	1500			18140	5.03889	225	0	1275	1500			18140	5.03889	232	0	1319	1551			18140	5.03889	271	0	1542	1813			18140	5.03889	254	0	1444	1698			18140	5.03889	226	0	1280	1506
18150	5.04167	225	0	1275	1500			18150	5.04167	225	0	1275	1500			18150	5.04167	232	0	1319	1551			18150	5.04167	271	0	1542	1813			18150	5.04167	254	0	1444	1698			18150	5.04167	226	0	1280	1506
18160	5.04444	225	0	1275	1500			18160	5.04444	225	0	1275	1500			18160	5.04444	232	0	1320	1552			18160	5.04444	271	0	1542	1813			18160	5.04444	255	0	1444	1699			18160	5.04444	226	0	1280	1506
18170	5.04722	225	0	1275	1500			18170	5.04722	225	0	1275	1500			18170	5.04722	232	0	1320	1552			18170	5.04722	271	0	1543	1814			18170	5.04722	255	0	1445	1700			18170	5.04722	226	0	1280	1506
18180	5.05	225	0	1275	1500			18180	5.05	225	0	1275	1500			18180	5.05	232	0	1320	1552			18180	5.05	271	0	1543	1814			18180	5.05	255	0	1445	1700			18180	5.05	226	0	1280	1506
18190	5.05278	225	0	1275	1500			18190	5.05278	225	0	1275	1500			18190	5.05278	232	0	1320	1552			18190	5.05278	271	0	1543	1814			18190	5.05278	255	0	1446	1701			18190	5.05278	226	0	1280	1506
18200	5.05556	225	0	1275	1500			18200	5.05556	225	0	1275	1500			18200	5.05556	233	0	1321	1554			18200	5.05556	272	0	1543	1815			18200	5.05556	255	0	1446	1701			18200	5.05556	226	0	1281	1507
18210	5.05833	225	0	1275	1500			18210	5.05833	225	0	1275	1500			18210	5.05833	233	0	1321	1554			18210	5.05833	272	0	1544	1816			18210	5.05833	255	0	1446	1701			18210	5.05833	226	0	1281	1507
18220	5.06111	225	0	1275	1500			18220	5.06111	225	0	1275	1500			18220	5.06111	233	0	1321	1554			18220	5.06111	272	0	1544	1816			18220	5.06111	255	0	1447	1702			18220	5.06111	226	0	1281	1507
18230	5.06389	225	0	1275	1500			18230	5.06389	225	0	1275	1500			18230	5.06389	233	0	1322	1555			18230	5.06389	272	0	1544	1816			18230	5.06389	255	0	1447	1702			18230	5.06389	226	0	1281	1507
18240	5.06667	225	0	1275	1500			18240	5.06667	225	0	1275	1500			18240	5.06667	233	0	1322	1555			18240	5.06667	272	0	1545	1817			18240	5.06667	255	0	1448	1703			18240	5.06667	226	0	1281	1507
18250	5.06944	225	0	1275	1500			18250	5.06944	225	0	1275	1500			18250	5.06944	233	0	1322	1555			18250	5.06944	272	0	1545	1817			18250	5.06944	255	0	1448	1703			18250	5.06944	226	0	1281	1507
18260	5.07222	225	0	1275	1500			18260	5.07222	225	0	1275	1500			18260	5.07222	233	0	1323	1556			18260	5.07222	272	0	1545	1817			18260	5.07222	255	0	1449	1704			18260	5.07222	226	0	1281	1507
18270	5.075	225	0	1275	1500			18270	5.075	225	0	1275	1500			18270	5.075	233	0	1323	1556			18270	5.075	272	0	1546	1818			18270	5.075	255	0	1449	1704			18270	5.075	226	0	1281	1507
18280	5.07778	225	0	1275	1500			18280	5.07778	225	0	1275	1500			18280	5.07778	233	0	1323	1556			18280	5.07778	272	0	1546	1818			18280	5.07778	255	0	1449	1704			18280	5.07778	226	0	1281	1507
18290	5.08056	225	0	1275	1500			18290	5.08056	225	0	1275	1500			18290	5.08056	233	0	1323	1556			18290	5.08056	272	0	1546	1818			18290	5.08056	255	0	1450	1705			18290	5.08056	226	0	1281	1507
18300	5.08333	225	0	1275	1500			18300	5.08333	225	0	1275	1500			18300	5.08333	233	0	1324	1557			18300	5.08333	272	0	1546	1818			18300	5.08333	255	0	1450	1705			18300	5.08333	226	0	1282	1508
18310	5.08611	225	0	1275	1500			18310	5.08611	225	0	1275	1500			18310	5.08611	233	0	1324	1557			18310	5.08611	272	0	1547	1819			18310	5.08611	255	0	1451	1706			18310	5.08611	226	0	1282	1508
18320	5.08889	225	0	1275	1500			18320	5.08889	225	0	1275	1500			18320	5.08889	233	0	1324	1557			18320	5.08889	272	0	1547	1819			18320	5.08889	256	0	1451	1707			18320	5.08889	226	0	1282	1508
18330	5.09167	225	0	1275	1500			18330	5.09167	225	0	1275	1500			18330	5.09167	233	0	1325	1558			18330	5.09167	272	0	1547	1819			18330	5.09167	256	0	1451	1707			18330	5.09167	226	0	1282	1508
18340	5.09444	225	0	1275	1500			18340	5.09444	225	0	1275	1500			18340	5.09444	233	0	1325	1558			18340	5.09444	272	0	1548	1820			18340	5.09444	256	0	1452	1708			18340	5.09444	226	0	1282	1508
18350	5.09722	225	0	1275	1500			18350	5.09722	225	0	1275	1500			18350	5.09722	233	0	1325	1558			18350	5.09722	272	0	1548	1820			18350	5.09722	256	0	1452	1708			18350	5.09722	226	0	1282	1508
18360	5.1	225	0	1275	1500			18360	5.1	225	0	1275	1500			18360	5.1	233	0	1326	1559			18360	5.1	272	0	1548	1820			18360	5.1	256	0	1453	1709			18360	5.1	226	0	1282	1508
18370	5.10278	225	0	1275	1500			18370	5.10278	225	0	1275	1500			18370	5.10278	233	0	1326	1559			18370	5.10278	272	0	1548	1820			18370	5.10278	256	0	1453	1709			18370	5.10278	226	0	1282	1508
18380	5.10556	225	0	1275	1500			18380	5.10556	225	0	1275	1500			18380	5.10556	233	0	1326	1559			18380	5.10556	272	0	1549	1821			18380	5.10556	256	0	1453	1709			18380	5.10556	226	0	1282	1508
18390	5.10833	225	0	1275	1500			18390	5.10833	225	0	1275	1500			18390	5.10833	234	0	1326	1560			18390	5.10833	273	0	1549	1822			18390	5.10833	256	0	1454	1710			18390	5.10833	226	0	1282	1508
18400	5.11111	225	0	1275	1500			18400	5.11111	225	0	1275	1500			18400	5.11111	234	0	1327	1561			18400	5.11111	273	0	1549	1822			18400	5.11111	256	0	1454	1710			18400	5.11111	226	0	1283	1509
18410	5.11389	225	0	1275	1500			18410	5.11389	225	0	1275	1500			18410	5.11389	234	0	1327	1561			18410	5.11389	273	0	1550	1823			18410	5.11389	256	0	1455	1711			18410	5.11389	226	0	1283	1509
18420	5.11667	225	0	1275	1500			18420	5.11667	225	0	1275	1500			18420	5.11667	234	0	1327	1561			18420	5.11667	273	0	1550	1823			18420	5.11667	256	0	1455	1711			18420	5.11667	226	0	1283	1509
18430	5.11944	225	0	1275	1500			18430	5.11944	225	0	1275	1500			18430	5.11944	234	0	1328	1562			18430	5.11944	273	0	1550	1823			18430	5.11944	256	0	1455	1711			18430	5.11944	226	0	1283	1509
18440	5.12222	225	0	1275	1500			18440	5.12222	225	0	1275	1500			18440	5.12222	234	0	1328	1562			18440	5.12222	273	0	1550	1823			18440	5.12222	256	0	1456	1712			18440	5.12222	226	0	1283	1509
18450	5.125	225	0	1275	1500			18450	5.125	225	0	1275	1500			18450	5.125	234	0	1328	1562			18450	5.125	273	0	1551	1824			18450	5.125	256	0	1456	1712			18450	5.125	226	0	1283	1509
18460	5.12778	225	0	1275	1500			18460	5.12778	225	0	1275	1500			18460	5.12778	234	0	1329	1563			18460	5.12778	273	0	1551	1824			18460	5.12778	256	0	1457	1713			18460	5.12778	226	0	1283	1509
18470	5.13056	225	0	1275	1500			18470	5.13056	225	0	1275	1500			18470	5.13056	234	0	1329	1563			18470	5.13056	273	0	1551	1824			18470	5.13056	257	0	1457	1714			18470	5.13056	226	0	1283	1509
18480	5.13333	225	0	1275	1500			18480	5.13333	225	0	1275	1500			18480	5.13333	234	0	1329	1563			18480	5.13333	273	0	1552	1825			18480	5.13333	257	0	1458	1715			18480	5.13333	226	0	1283	1509
18490	5.13611	225	0	1275	1500			18490	5.13611	225	0	1275	1500			18490	5.13611	234	0	1329	1563			18490	5.13611	273	0	1552	1825			18490	5.13611	257	0	1458	1715			18490	5.13611	226	0	1283	1509
18500	5.13889	225	0	1275	1500			18500	5.13889	225	0	1275	1500			18500	5.13889	234	0	1330	1564			18500	5.13889	273	0	1552	1825			18500	5.13889	257	0	1458	1715			18500	5.13889	226	0	1284	1510
18510	5.14167	225	0	1275	1500			18510	5.14167	225	0	1275	1500			18510	5.14167	234	0	1330	1564			18510	5.14167	273	0	1552	1825			18510	5.14167	257	0	1459	1716			18510	5.14167	226	0	1284	1510
18520	5.14444	225	0	1275	1500			18520	5.14444	225	0	1275	1500			18520	5.14444	234	0	1330	1564			18520	5.14444	273	0	1553	1826			18520	5.14444	257	0	1459	1716			18520	5.14444	226	0	1284	1510
18530	5.14722	225	0	1275	1500			18530	5.14722	225	0	1275	1500			18530	5.14722	234	0	1331	1565			18530	5.14722	273	0	1553	1826			18530	5.14722	257	0	1460	1717			18530	5.14722	226	0	1284	1510
18540	5.15	225	0	1275	1500			18540	5.15	225	0	1275	1500			18540	5.15	234	0	1331	1565			18540	5.15	273	0	1553	1826			18540	5.15	257	0	1460	1717			18540	5.15	226	0	1284	1510
18550	5.15278	225	0	1275	1500			18550	5.15278	225	0	1275	1500			18550	5.15278	234	0	1331	1565			18550	5.15278	273	0	1554	1827			18550	5.15278	257	0	1460	1717			18550	5.15278	226	0	1284	1510
18560	5.15556	225	0	1275	1500			18560	5.15556	225	0	1275	1500			18560	5.15556	235	0	1332	1567			18560	5.15556	274	0	1554	1828			18560	5.15556	257	0	1461	1718			18560	5.15556	226	0	1284	1510
18570	5.15833	225	0	1275	1500			18570	5.15833	225	0	1275	1500			18570	5.15833	235	0	1332	1567			18570	5.15833	274	0	1554	1828			18570	5.15833	257	0	1461	1718			18570	5.15833	226	0	1284	1510
18580	5.16111	225	0	1275	1500			18580	5.16111	225	0	1275	1500			18580	5.16111	235	0	1332	1567			18580	5.16111	274	0	1555	1829			18580	5.16111	257	0	1462	1719			18580	5.16111	226	0	1284	1510
18590	5.16389	225	0	1275	1500			18590	5.16389	225	0	1275	1500			18590	5.16389	235	0	1332	1567			18590	5.16389	274	0	1555	1829			18590	5.16389	257	0	1462	1719			18590	5.16389	226	0	1284	1510
18600	5.16667	225	0	1275	1500			18600	5.16667	225	0	1275	1500			18600	5.16667	235	0	1333	1568			18600	5.16667	274	0	1555	1829			18600	5.16667	257	0	1462	1719			18600	5.16667	226	0	1285	1511
18610	5.16944	225	0	1275	1500			18610	5.16944	225	0	1275	1500			18610	5.16944	235	0	1333	1568			18610	5.16944	274	0	1555	1829			18610	5.16944	258	0	1463	1721			18610	5.16944	226	0	1285	1511
18620	5.17222	225	0	1275	1500			18620	5.17222	225	0	1275	1500			18620	5.17222	235	0	1333	1568			18620	5.17222	274	0	1556	1830			18620	5.17222	258	0	1463	1721			18620	5.17222	226	0	1285	1511
18630	5.175	225	0	1275	1500			18630	5.175	225	0	1275	1500			18630	5.175	235	0	1334	1569			18630	5.175	274	0	1556	1830			18630	5.175	258	0	1464	1722			18630	5.175	226	0	1285	1511
18640	5.17778	225	0	1275	1500			18640	5.17778	225	0	1275	1500			18640	5.17778	235	0	1334	1569			18640	5.17778	274	0	1556	1830			18640	5.17778	258	0	1464	1722			18640	5.17778	226	0	1285	1511
18650	5.18056	225	0	1275	1500			18650	5.18056	225	0	1275	1500			18650	5.18056	235	0	1334	1569			18650	5.18056	274	0	1557	1831			18650	5.18056	258	0	1464	1722			18650	5.18056	226	0	1285	1511
18660	5.18333	225	0	1275	1500			18660	5.18333	225	0	1275	1500			18660	5.18333	235	0	1335	1570			18660	5.18333	274	0	1557	1831			18660	5.18333	258	0	1465	1723			18660	5.18333	226	0	1285	1511
18670	5.18611	225	0	1275	1500			18670	5.18611	225	0	1275	1500			18670	5.18611	235	0	1335	1570			18670	5.18611	274	0	1557	1831			18670	5.18611	258	0	1465	1723			18670	5.18611	226	0	1285	1511
18680	5.18889	225	0	1275	1500			18680	5.18889	225	0	1275	1500			18680	5.18889	235	0	1335	1570			18680	5.18889	274	0	1557	1831			18680	5.18889	258	0	1466	1724			18680	5.18889	226	0	1285	1511
18690	5.19167	225	0	1275	1500			18690	5.19167	225	0	1275	1500			18690	5.19167	235	0	1335	1570			18690	5.19167	274	0	1558	1832			18690	5.19167	258	0	1466	1724			18690	5.19167	226	0	1285	1511
18700	5.19444	225	0	1275	1500			18700	5.19444	225	0	1275	1500			18700	5.19444	235	0	1336	1571			18700	5.19444	274	0	1558	1832			18700	5.19444	258	0	1467	1725			18700	5.19444	226	0	1286	1512
18710	5.19722	225	0	1275	1500			18710	5.19722	225	0	1275	1500			18710	5.19722	235	0	1336	1571			18710	5.19722	274	0	1558	1832			18710	5.19722	258	0	1467	1725			18710	5.19722	226	0	1286	1512
18720	5.2	225	0	1275	1500			18720	5.2	225	0	1275	1500			18720	5.2	235	0	1336	1571			18720	5.2	274	0	1559	1833			18720	5.2	258	0	1467	1725			18720	5.2	226	0	1286	1512
18730	5.20278	225	0	1275	1500			18730	5.20278	225	0	1275	1500			18730	5.20278	236	0	1337	1573			18730	5.20278	275	0	1559	1834			18730	5.20278	258	0	1468	1726			18730	5.20278	226	0	1286	1512
18740	5.20556	225	0	1275	1500			18740	5.20556	225	0	1275	1500			18740	5.20556	236	0	1337	1573			18740	5.20556	275	0	1559	1834			18740	5.20556	258	0	1468	1726			18740	5.20556	226	0	1286	1512
18750	5.20833	225	0	1275	1500			18750	5.20833	225	0	1275	1500			18750	5.20833	236	0	1337	1573			18750	5.20833	275	0	1559	1834			18750	5.20833	259	0	1469	1728			18750	5.20833	226	0	1286	1512
18760	5.21111	225	0	1275	1500			18760	5.21111	225	0	1275	1500			18760	5.21111	236	0	1338	1574			18760	5.21111	275	0	1560	1835			18760	5.21111	259	0	1469	1728			18760	5.21111	226	0	1286	1512
18770	5.21389	225	0	1275	1500			18770	5.21389	225	0	1275	1500			18770	5.21389	236	0	1338	1574			18770	5.21389	275	0	1560	1835			18770	5.21389	259	0	1469	1728			18770	5.21389	226	0	1286	1512
18780	5.21667	225	0	1275	1500			18780	5.21667	225	0	1275	1500			18780	5.21667	236	0	1338	1574			18780	5.21667	275	0	1560	1835			18780	5.21667	259	0	1470	1729			18780	5.21667	226	0	1286	1512
18790	5.21944	225	0	1275	1500			18790	5.21944	225	0	1275	1500			18790	5.21944	236	0	1338	1574			18790	5.21944	275	0	1561	1836			18790	5.21944	259	0	1470	1729			18790	5.21944	226	0	1286	1512
18800	5.22222	225	0	1275	1500			18800	5.22222	225	0	1275	1500			18800	5.22222	236	0	1339	1575			18800	5.22222	275	0	1561	1836			18800	5.22222	259	0	1471	1730			18800	5.22222	226	0	1287	1513
18810	5.225	225	0	1275	1500			18810	5.225	225	0	1275	1500			18810	5.225	236	0	1339	1575			18810	5.225	275	0	1561	1836			18810	5.225	259	0	1471	1730			18810	5.225	226	0	1287	1513
18820	5.22778	225	0	1275	1500			18820	5.22778	225	0	1275	1500			18820	5.22778	236	0	1339	1575			18820	5.22778	275	0	1561	1836			18820	5.22778	259	0	1472	1731			18820	5.22778	226	0	1287	1513
18830	5.23056	225	0	1275	1500			18830	5.23056	225	0	1275	1500			18830	5.23056	236	0	1340	1576			18830	5.23056	275	0	1562	1837			18830	5.23056	259	0	1472	1731			18830	5.23056	226	0	1287	1513
18840	5.23333	225	0	1275	1500			18840	5.23333	225	0	1275	1500			18840	5.23333	236	0	1340	1576			18840	5.23333	275	0	1562	1837			18840	5.23333	259	0	1472	1731			18840	5.23333	226	0	1287	1513
18850	5.23611	225	0	1275	1500			18850	5.23611	225	0	1275	1500			18850	5.23611	236	0	1340	1576			18850	5.23611	275	0	1562	1837			18850	5.23611	259	0	1473	1732			18850	5.23611	226	0	1287	1513
18860	5.23889	225	0	1275	1500			18860	5.23889	225	0	1275	1500			18860	5.23889	236	0	1341	1577			18860	5.23889	275	0	1563	1838			18860	5.23889	259	0	1473	1732			18860	5.23889	226	0	1287	1513
18870	5.24167	225	0	1275	1500			18870	5.24167	225	0	1275	1500			18870	5.24167	236	0	1341	1577			18870	5.24167	275	0	1563	1838			18870	5.24167	259	0	1474	1733			18870	5.24167	226	0	1287	1513
18880	5.24444	225	0	1275	1500			18880	5.24444	225	0	1275	1500			18880	5.24444	236	0	1341	1577			18880	5.24444	275	0	1563	1838			18880	5.24444	259	0	1474	1733			18880	5.24444	226	0	1287	1513
18890	5.24722	225	0	1275	1500			18890	5.24722	225	0	1275	1500			18890	5.24722	237	0	1342	1579			18890	5.24722	276	0	1564	1840			18890	5.24722	260	0	1475	1735			18890	5.24722	227	0	1288	1515
18900	5.25	225	0	1275	1500			18900	5.25	225	0	1275	1500			18900	5.25	237	0	1342	1579			18900	5.25	276	0	1564	1840			18900	5.25	260	0	1475	1735			18900	5.25	227	0	1288	1515
18910	5.25278	225	0	1275	1500			18910	5.25278	225	0	1275	1500			18910	5.25278	237	0	1342	1579			18910	5.25278	276	0	1564	1840			18910	5.25278	260	0	1475	1735			18910	5.25278	227	0	1288	1515
18920	5.25556	225	0	1275	1500			18920	5.25556	225	0	1275	1500			18920	5.25556	237	0	1342	1579			18920	5.25556	276	0	1564	1840			18920	5.25556	260	0	1476	1736			18920	5.25556	227	0	1288	1515
18930	5.25833	225	0	1275	1500			18930	5.25833	225	0	1275	1500			18930	5.25833	237	0	1343	1580			18930	5.25833	276	0	1565	1841			18930	5.25833	260	0	1476	1736			18930	5.25833	227	0	1288	1515
18940	5.26111	225	0	1275	1500			18940	5.26111	225	0	1275	1500			18940	5.26111	237	0	1343	1580			18940	5.26111	276	0	1565	1841			18940	5.26111	260	0	1477	1737			18940	5.26111	227	0	1288	1515
18950	5.26389	225	0	1275	1500			18950	5.26389	225	0	1275	1500			18950	5.26389	237	0	1343	1580			18950	5.26389	276	0	1565	1841			18950	5.26389	260	0	1477	1737			18950	5.26389	227	0	1288	1515
18960	5.26667	225	0	1275	1500			18960	5.26667	225	0	1275	1500			18960	5.26667	237	0	1343	1580			18960	5.26667	276	0	1565	1841			18960	5.26667	260	0	1477	1737			18960	5.26667	227	0	1288	1515
18970	5.26944	225	0	1275	1500			18970	5.26944	225	0	1275	1500			18970	5.26944	237	0	1344	1581			18970	5.26944	276	0	1566	1842			18970	5.26944	260	0	1478	1738			18970	5.26944	227	0	1288	1515
18980	5.27222	225	0	1275	1500			18980	5.27222	225	0	1275	1500			18980	5.27222	237	0	1344	1581			18980	5.27222	276	0	1566	1842			18980	5.27222	260	0	1478	1738			18980	5.27222	227	0	1288	1515
18990	5.275	225	0	1275	1500			18990	5.275	225	0	1275	1500			18990	5.275	237	0	1344	1581			18990	5.275	276	0	1566	1842			18990	5.275	260	0	1479	1739			18990	5.275	227	0	1289	1516
19000	5.27778	225	0	1275	1500			19000	5.27778	225	0	1275	1500			19000	5.27778	237	0	1345	1582			19000	5.27778	276	0	1567	1843			19000	5.27778	260	0	1479	1739			19000	5.27778	227	0	1289	1516
19010	5.28056	225	0	1275	1500			19010	5.28056	225	0	1275	1500			19010	5.28056	237	0	1345	1582			19010	5.28056	276	0	1567	1843			19010	5.28056	260	0	1480	1740			19010	5.28056	227	0	1289	1516
19020	5.28333	225	0	1275	1500			19020	5.28333	225	0	1275	1500			19020	5.28333	237	0	1345	1582			19020	5.28333	276	0	1567	1843			19020	5.28333	260	0	1480	1740			19020	5.28333	227	0	1289	1516
19030	5.28611	225	0	1275	1500			19030	5.28611	225	0	1275	1500			19030	5.28611	237	0	1345	1582			19030	5.28611	276	0	1567	1843			19030	5.28611	260	0	1480	1740			19030	5.28611	227	0	1289	1516
19040	5.28889	225	0	1275	1500			19040	5.28889	225	0	1275	1500			19040	5.28889	237	0	1346	1583			19040	5.28889	276	0	1568	1844			19040	5.28889	261	0	1481	1742			19040	5.28889	227	0	1289	1516
19050	5.29167	225	0	1275	1500			19050	5.29167	225	0	1275	1500			19050	5.29167	237	0	1346	1583			19050	5.29167	276	0	1568	1844			19050	5.29167	261	0	1481	1742			19050	5.29167	227	0	1289	1516
19060	5.29444	225	0	1275	1500			19060	5.29444	225	0	1275	1500			19060	5.29444	237	0	1346	1583			19060	5.29444	276	0	1568	1844			19060	5.29444	261	0	1482	1743			19060	5.29444	227	0	1289	1516
19070	5.29722	225	0	1275	1500			19070	5.29722	225	0	1275	1500			19070	5.29722	237	0	1347	1584			19070	5.29722	276	0	1569	1845			19070	5.29722	261	0	1482	1743			19070	5.29722	227	0	1289	1516
19080	5.3	225	0	1275	1500			19080	5.3	225	0	1275	1500			19080	5.3	237	0	1347	1584			19080	5.3	276	0	1569	1845			19080	5.3	261	0	1482	1743			19080	5.3	227	0	1290	1517
19090	5.30278	225	0	1275	1500			19090	5.30278	225	0	1275	1500			19090	5.30278	237	0	1347	1584			19090	5.30278	277	0	1569	1846			19090	5.30278	261	0	1483	1744			19090	5.30278	227	0	1290	1517
19100	5.30556	225	0	1275	1500			19100	5.30556	225	0	1275	1500			19100	5.30556	237	0	1347	1584			19100	5.30556	277	0	1569	1846			19100	5.30556	261	0	1483	1744			19100	5.30556	227	0	1290	1517
19110	5.30833	225	0	1275	1500			19110	5.30833	225	0	1275	1500			19110	5.30833	237	0	1348	1585			19110	5.30833	277	0	1570	1847			19110	5.30833	261	0	1484	1745			19110	5.30833	227	0	1290	1517
19120	5.31111	225	0	1275	1500			19120	5.31111	225	0	1275	1500			19120	5.31111	237	0	1348	1585			19120	5.31111	277	0	1570	1847			19120	5.31111	261	0	1484	1745			19120	5.31111	227	0	1290	1517
19130	5.31389	225	0	1275	1500			19130	5.31389	225	0	1275	1500			19130	5.31389	237	0	1348	1585			19130	5.31389	277	0	1570	1847			19130	5.31389	261	0	1485	1746			19130	5.31389	227	0	1290	1517
19140	5.31667	225	0	1275	1500			19140	5.31667	225	0	1275	1500			19140	5.31667	238	0	1349	1587			19140	5.31667	277	0	1571	1848			19140	5.31667	261	0	1485	1746			19140	5.31667	227	0	1290	1517
19150	5.31944	225	0	1275	1500			19150	5.31944	225	0	1275	1500			19150	5.31944	238	0	1349	1587			19150	5.31944	277	0	1571	1848			19150	5.31944	261	0	1485	1746			19150	5.31944	227	0	1290	1517
19160	5.32222	225	0	1275	1500			19160	5.32222	225	0	1275	1500			19160	5.32222	238	0	1349	1587			19160	5.32222	277	0	1571	1848			19160	5.32222	261	0	1486	1747			19160	5.32222	227	0	1290	1517
19170	5.325	225	0	1275	1500			19170	5.325	225	0	1275	1500			19170	5.325	238	0	1350	1588			19170	5.325	277	0	1572	1849			19170	5.325	262	0	1486	1748			19170	5.325	227	0	1291	1518
19180	5.32778	225	0	1275	1500			19180	5.32778	225	0	1275	1500			19180	5.32778	238	0	1350	1588			19180	5.32778	277	0	1572	1849			19180	5.32778	262	0	1487	1749			19180	5.32778	227	0	1291	1518
19190	5.33056	225	0	1275	1500			19190	5.33056	225	0	1275	1500			19190	5.33056	238	0	1350	1588			19190	5.33056	277	0	1572	1849			19190	5.33056	262	0	1487	1749			19190	5.33056	227	0	1291	1518
19200	5.33333	225	0	1275	1500			19200	5.33333	225	0	1275	1500			19200	5.33333	238	0	1350	1588			19200	5.33333	277	0	1572	1849			19200	5.33333	262	0	1487	1749			19200	5.33333	227	0	1291	1518
19210	5.33611	225	0	1275	1500			19210	5.33611	225	0	1275	1500			19210	5.33611	238	0	1351	1589			19210	5.33611	277	0	1573	1850			19210	5.33611	262	0	1488	1750			19210	5.33611	227	0	1291	1518
19220	5.33889	225	0	1275	1500			19220	5.33889	225	0	1275	1500			19220	5.33889	238	0	1351	1589			19220	5.33889	277	0	1573	1850			19220	5.33889	262	0	1488	1750			19220	5.33889	227	0	1291	1518
19230	5.34167	225	0	1275	1500			19230	5.34167	225	0	1275	1500			19230	5.34167	238	0	1351	1589			19230	5.34167	277	0	1573	1850			19230	5.34167	262	0	1489	1751			19230	5.34167	227	0	1291	1518
19240	5.34444	225	0	1275	1500			19240	5.34444	225	0	1275	1500			19240	5.34444	238	0	1352	1590			19240	5.34444	277	0	1574	1851			19240	5.34444	262	0	1489	1751			19240	5.34444	227	0	1291	1518
19250	5.34722	225	0	1275	1500			19250	5.34722	225	0	1275	1500			19250	5.34722	238	0	1352	1590			19250	5.34722	277	0	1574	1851			19250	5.34722	262	0	1490	1752			19250	5.34722	227	0	1291	1518
19260	5.35	225	0	1275	1500			19260	5.35	225	0	1275	1500			19260	5.35	238	0	1352	1590			19260	5.35	277	0	1574	1851			19260	5.35	262	0	1490	1752			19260	5.35	227	0	1292	1519
19270	5.35278	225	0	1275	1500			19270	5.35278	225	0	1275	1500			19270	5.35278	238	0	1352	1590			19270	5.35278	277	0	1574	1851			19270	5.35278	262	0	1490	1752			19270	5.35278	227	0	1292	1519
19280	5.35556	225	0	1275	1500			19280	5.35556	225	0	1275	1500			19280	5.35556	238	0	1353	1591			19280	5.35556	277	0	1575	1852			19280	5.35556	262	0	1491	1753			19280	5.35556	227	0	1292	1519
19290	5.35833	225	0	1275	1500			19290	5.35833	225	0	1275	1500			19290	5.35833	238	0	1353	1591			19290	5.35833	278	0	1575	1853			19290	5.35833	262	0	1491	1753			19290	5.35833	227	0	1292	1519
19300	5.36111	225	0	1275	1500			19300	5.36111	225	0	1275	1500			19300	5.36111	238	0	1353	1591			19300	5.36111	278	0	1575	1853			19300	5.36111	263	0	1492	1755			19300	5.36111	227	0	1292	1519
19310	5.36389	225	0	1275	1500			19310	5.36389	225	0	1275	1500			19310	5.36389	238	0	1354	1592			19310	5.36389	278	0	1576	1854			19310	5.36389	263	0	1492	1755			19310	5.36389	227	0	1292	1519
19320	5.36667	225	0	1275	1500			19320	5.36667	225	0	1275	1500			19320	5.36667	238	0	1354	1592			19320	5.36667	278	0	1576	1854			19320	5.36667	263	0	1493	1756			19320	5.36667	227	0	1292	1519
19330	5.36944	225	0	1275	1500			19330	5.36944	225	0	1275	1500			19330	5.36944	238	0	1354	1592			19330	5.36944	278	0	1576	1854			19330	5.36944	263	0	1493	1756			19330	5.36944	227	0	1292	1519
19340	5.37222	225	0	1275	1500			19340	5.37222	225	0	1275	1500			19340	5.37222	238	0	1354	1592			19340	5.37222	278	0	1576	1854			19340	5.37222	263	0	1493	1756			19340	5.37222	227	0	1292	1519
19350	5.375	225	0	1275	1500			19350	5.375	225	0	1275	1500			19350	5.375	238	0	1355	1593			19350	5.375	278	0	1577	1855			19350	5.375	263	0	1494	1757			19350	5.375	227	0	1293	1520
19360	5.37778	225	0	1275	1500			19360	5.37778	225	0	1275	1500			19360	5.37778	238	0	1355	1593			19360	5.37778	278	0	1577	1855			19360	5.37778	263	0	1494	1757			19360	5.37778	227	0	1293	1520
19370	5.38056	225	0	1275	1500			19370	5.38056	225	0	1275	1500			19370	5.38056	238	0	1355	1593			19370	5.38056	278	0	1577	1855			19370	5.38056	263	0	1495	1758			19370	5.38056	227	0	1293	1520
19380	5.38333	225	0	1275	1500			19380	5.38333	225	0	1275	1500			19380	5.38333	238	0	1356	1594			19380	5.38333	278	0	1578	1856			19380	5.38333	263	0	1495	1758			19380	5.38333	227	0	1293	1520
19390	5.38611	225	0	1275	1500			19390	5.38611	225	0	1275	1500			19390	5.38611	239	0	1356	1595			19390	5.38611	278	0	1578	1856			19390	5.38611	263	0	1495	1758			19390	5.38611	227	0	1293	1520
19400	5.38889	225	0	1275	1500			19400	5.38889	225	0	1275	1500			19400	5.38889	239	0	1356	1595			19400	5.38889	278	0	1578	1856			19400	5.38889	263	0	1496	1759			19400	5.38889	228	0	1293	1521
19410	5.39167	225	0	1275	1500			19410	5.39167	225	0	1275	1500			19410	5.39167	239	0	1356	1595			19410	5.39167	278	0	1578	1856			19410	5.39167	263	0	1496	1759			19410	5.39167	228	0	1293	1521
19420	5.39444	225	0	1275	1500			19420	5.39444	225	0	1275	1500			19420	5.39444	239	0	1357	1596			19420	5.39444	278	0	1579	1857			19420	5.39444	264	0	1497	1761			19420	5.39444	228	0	1293	1521
19430	5.39722	225	0	1275	1500			19430	5.39722	225	0	1275	1500			19430	5.39722	239	0	1357	1596			19430	5.39722	278	0	1579	1857			19430	5.39722	264	0	1497	1761			19430	5.39722	228	0	1293	1521
19440	5.4	225	0	1275	1500			19440	5.4	225	0	1275	1500			19440	5.4	239	0	1357	1596			19440	5.4	278	0	1579	1857			19440	5.4	264	0	1498	1762			19440	5.4	228	0	1294	1522
19450	5.40278	225	0	1275	1500			19450	5.40278	225	0	1275	1500			19450	5.40278	239	0	1358	1597			19450	5.40278	278	0	1580	1858			19450	5.40278	264	0	1498	1762			19450	5.40278	228	0	1294	1522
19460	5.40556	225	0	1275	1500			19460	5.40556	225	0	1275	1500			19460	5.40556	239	0	1358	1597			19460	5.40556	279	0	1580	1859			19460	5.40556	264	0	1498	1762			19460	5.40556	228	0	1294	1522
19470	5.40833	225	0	1275	1500			19470	5.40833	225	0	1275	1500			19470	5.40833	239	0	1358	1597			19470	5.40833	279	0	1580	1859			19470	5.40833	264	0	1499	1763			19470	5.40833	228	0	1294	1522
19480	5.41111	225	0	1275	1500			19480	5.41111	225	0	1275	1500			19480	5.41111	239	0	1358	1597			19480	5.41111	279	0	1580	1859			19480	5.41111	264	0	1499	1763			19480	5.41111	228	0	1294	1522
19490	5.41389	225	0	1275	1500			19490	5.41389	225	0	1275	1500			19490	5.41389	239	0	1359	1598			19490	5.41389	279	0	1581	1860			19490	5.41389	264	0	1500	1764			19490	5.41389	228	0	1294	1522
19500	5.41667	225	0	1275	1500			19500	5.41667	225	0	1275	1500			19500	5.41667	239	0	1359	1598			19500	5.41667	279	0	1581	1860			19500	5.41667	264	0	1500	1764			19500	5.41667	228	0	1294	1522
19510	5.41944	225	0	1275	1500			19510	5.41944	225	0	1275	1500			19510	5.41944	239	0	1359	1598			19510	5.41944	279	0	1581	1860			19510	5.41944	264	0	1500	1764			19510	5.41944	228	0	1294	1522
19520	5.42222	225	0	1275	1500			19520	5.42222	225	0	1275	1500			19520	5.42222	239	0	1360	1599			19520	5.42222	279	0	1582	1861			19520	5.42222	264	0	1501	1765			19520	5.42222	228	0	1294	1522
19530	5.425	225	0	1275	1500			19530	5.425	225	0	1275	1500			19530	5.425	239	0	1360	1599			19530	5.425	279	0	1582	1861			19530	5.425	264	0	1501	1765			19530	5.425	228	0	1295	1523
19540	5.42778	225	0	1275	1500			19540	5.42778	225	0	1275	1500			19540	5.42778	239	0	1360	1599			19540	5.42778	279	0	1582	1861			19540	5.42778	264	0	1502	1766			19540	5.42778	228	0	1295	1523
19550	5.43056	225	0	1275	1500			19550	5.43056	225	0	1275	1500			19550	5.43056	239	0	1361	1600			19550	5.43056	279	0	1583	1862			19550	5.43056	265	0	1502	1767			19550	5.43056	228	0	1295	1523
19560	5.43333	225	0	1275	1500			19560	5.43333	225	0	1275	1500			19560	5.43333	239	0	1361	1600			19560	5.43333	279	0	1583	1862			19560	5.43333	265	0	1503	1768			19560	5.43333	228	0	1295	1523
19570	5.43611	225	0	1275	1500			19570	5.43611	225	0	1275	1500			19570	5.43611	239	0	1361	1600			19570	5.43611	279	0	1583	1862			19570	5.43611	265	0	1503	1768			19570	5.43611	228	0	1295	1523
19580	5.43889	225	0	1275	1500			19580	5.43889	225	0	1275	1500			19580	5.43889	239	0	1361	1600			19580	5.43889	279	0	1583	1862			19580	5.43889	265	0	1503	1768			19580	5.43889	228	0	1295	1523
19590	5.44167	225	0	1275	1500			19590	5.44167	225	0	1275	1500			19590	5.44167	240	0	1362	1602			19590	5.44167	279	0	1584	1863			19590	5.44167	265	0	1504	1769			19590	5.44167	228	0	1295	1523
19600	5.44444	225	0	1275	1500			19600	5.44444	225	0	1275	1500			19600	5.44444	240	0	1362	1602			19600	5.44444	279	0	1584	1863			19600	5.44444	265	0	1504	1769			19600	5.44444	228	0	1295	1523
19610	5.44722	225	0	1275	1500			19610	5.44722	225	0	1275	1500			19610	5.44722	240	0	1362	1602			19610	5.44722	279	0	1584	1863			19610	5.44722	265	0	1505	1770			19610	5.44722	228	0	1295	1523
19620	5.45	225	0	1275	1500			19620	5.45	225	0	1275	1500			19620	5.45	240	0	1363	1603			19620	5.45	279	0	1585	1864			19620	5.45	265	0	1505	1770			19620	5.45	228	0	1296	1524
19630	5.45278	225	0	1275	1500			19630	5.45278	225	0	1275	1500			19630	5.45278	240	0	1363	1603			19630	5.45278	280	0	1585	1865			19630	5.45278	265	0	1506	1771			19630	5.45278	228	0	1296	1524
19640	5.45556	225	0	1275	1500			19640	5.45556	225	0	1275	1500			19640	5.45556	240	0	1363	1603			19640	5.45556	280	0	1585	1865			19640	5.45556	265	0	1506	1771			19640	5.45556	228	0	1296	1524
19650	5.45833	225	0	1275	1500			19650	5.45833	225	0	1275	1500			19650	5.45833	240	0	1363	1603			19650	5.45833	280	0	1585	1865			19650	5.45833	265	0	1506	1771			19650	5.45833	228	0	1296	1524
19660	5.46111	225	0	1275	1500			19660	5.46111	225	0	1275	1500			19660	5.46111	240	0	1364	1604			19660	5.46111	280	0	1586	1866			19660	5.46111	265	0	1507	1772			19660	5.46111	228	0	1296	1524
19670	5.46389	225	0	1275	1500			19670	5.46389	225	0	1275	1500			19670	5.46389	240	0	1364	1604			19670	5.46389	280	0	1586	1866			19670	5.46389	266	0	1507	1773			19670	5.46389	228	0	1296	1524
19680	5.46667	225	0	1275	1500			19680	5.46667	225	0	1275	1500			19680	5.46667	240	0	1364	1604			19680	5.46667	280	0	1586	1866			19680	5.46667	266	0	1508	1774			19680	5.46667	228	0	1296	1524
19690	5.46944	225	0	1275	1500			19690	5.46944	225	0	1275	1500			19690	5.46944	240	0	1365	1605			19690	5.46944	280	0	1587	1867			19690	5.46944	266	0	1508	1774			19690	5.46944	228	0	1296	1524
19700	5.47222	225	0	1275	1500			19700	5.47222	225	0	1275	1500			19700	5.47222	240	0	1365	1605			19700	5.47222	280	0	1587	1867			19700	5.47222	266	0	1509	1775			19700	5.47222	228	0	1296	1524
19710	5.475	225	0	1275	1500			19710	5.475	225	0	1275	1500			19710	5.475	240	0	1365	1605			19710	5.475	280	0	1587	1867			19710	5.475	266	0	1509	1775			19710	5.475	228	0	1297	1525
19720	5.47778	225	0	1275	1500			19720	5.47778	225	0	1275	1500			19720	5.47778	240	0	1365	1605			19720	5.47778	280	0	1587	1867			19720	5.47778	266	0	1509	1775			19720	5.47778	228	0	1297	1525
19730	5.48056	225	0	1275	1500			19730	5.48056	225	0	1275	1500			19730	5.48056	240	0	1366	1606			19730	5.48056	280	0	1588	1868			19730	5.48056	266	0	1510	1776			19730	5.48056	228	0	1297	1525
19740	5.48333	225	0	1275	1500			19740	5.48333	225	0	1275	1500			19740	5.48333	240	0	1366	1606			19740	5.48333	280	0	1588	1868			19740	5.48333	266	0	1510	1776			19740	5.48333	228	0	1297	1525
19750	5.48611	225	0	1275	1500			19750	5.48611	225	0	1275	1500			19750	5.48611	240	0	1366	1606			19750	5.48611	280	0	1588	1868			19750	5.48611	266	0	1511	1777			19750	5.48611	228	0	1297	1525
19760	5.48889	225	0	1275	1500			19760	5.48889	225	0	1275	1500			19760	5.48889	240	0	1367	1607			19760	5.48889	280	0	1589	1869			19760	5.48889	266	0	1511	1777			19760	5.48889	228	0	1297	1525
19770	5.49167	225	0	1275	1500			19770	5.49167	225	0	1275	1500			19770	5.49167	240	0	1367	1607			19770	5.49167	280	0	1589	1869			19770	5.49167	266	0	1512	1778			19770	5.49167	228	0	1297	1525
19780	5.49444	225	0	1275	1500			19780	5.49444	225	0	1275	1500			19780	5.49444	240	0	1367	1607			19780	5.49444	280	0	1589	1869			19780	5.49444	266	0	1512	1778			19780	5.49444	228	0	1297	1525
19790	5.49722	225	0	1275	1500			19790	5.49722	225	0	1275	1500			19790	5.49722	241	0	1368	1609			19790	5.49722	281	0	1590	1871			19790	5.49722	267	0	1513	1780			19790	5.49722	229	0	1298	1527
19800	5.5	225	0	1275	1500			19800	5.5	225	0	1275	1500			19800	5.5	241	0	1368	1609			19800	5.5	281	0	1590	1871			19800	5.5	267	0	1513	1780			19800	5.5	229	0	1298	1527
19810	5.50278	225	0	1275	1500			19810	5.50278	225	0	1275	1500			19810	5.50278	241	0	1368	1609			19810	5.50278	281	0	1590	1871			19810	5.50278	267	0	1513	1780			19810	5.50278	229	0	1298	1527
19820	5.50556	225	0	1275	1500			19820	5.50556	225	0	1275	1500			19820	5.50556	241	0	1368	1609			19820	5.50556	281	0	1590	1871			19820	5.50556	267	0	1514	1781			19820	5.50556	229	0	1298	1527
19830	5.50833	225	0	1275	1500			19830	5.50833	225	0	1275	1500			19830	5.50833	241	0	1369	1610			19830	5.50833	281	0	1591	1872			19830	5.50833	267	0	1514	1781			19830	5.50833	229	0	1298	1527
19840	5.51111	225	0	1275	1500			19840	5.51111	225	0	1275	1500			19840	5.51111	241	0	1369	1610			19840	5.51111	281	0	1591	1872			19840	5.51111	267	0	1515	1782			19840	5.51111	229	0	1298	1527
19850	5.51389	225	0	1275	1500			19850	5.51389	225	0	1275	1500			19850	5.51389	241	0	1369	1610			19850	5.51389	281	0	1591	1872			19850	5.51389	267	0	1515	1782			19850	5.51389	229	0	1298	1527
19860	5.51667	225	0	1275	1500			19860	5.51667	225	0	1275	1500			19860	5.51667	241	0	1369	1610			19860	5.51667	281	0	1591	1872			19860	5.51667	267	0	1515	1782			19860	5.51667	229	0	1298	1527
19870	5.51944	225	0	1275	1500			19870	5.51944	225	0	1275	1500			19870	5.51944	241	0	1370	1611			19870	5.51944	281	0	1592	1873			19870	5.51944	267	0	1516	1783			19870	5.51944	229	0	1298	1527
19880	5.52222	225	0	1275	1500			19880	5.52222	225	0	1275	1500			19880	5.52222	241	0	1370	1611			19880	5.52222	281	0	1592	1873			19880	5.52222	267	0	1516	1783			19880	5.52222	229	0	1298	1527
19890	5.525	225	0	1275	1500			19890	5.525	225	0	1275	1500			19890	5.525	241	0	1370	1611			19890	5.525	281	0	1592	1873			19890	5.525	267	0	1517	1784			19890	5.525	229	0	1298	1527
19900	5.52778	225	0	1275	1500			19900	5.52778	225	0	1275	1500			19900	5.52778	241	0	1371	1612			19900	5.52778	281	0	1593	1874			19900	5.52778	267	0	1517	1784			19900	5.52778	229	0	1299	1528
19910	5.53056	225	0	1275	1500			19910	5.53056	225	0	1275	1500			19910	5.53056	241	0	1371	1612			19910	5.53056	281	0	1593	1874			19910	5.53056	267	0	1517	1784			19910	5.53056	229	0	1299	1528
19920	5.53333	225	0	1275	1500			19920	5.53333	225	0	1275	1500			19920	5.53333	241	0	1371	1612			19920	5.53333	281	0	1593	1874			19920	5.53333	267	0	1518	1785			19920	5.53333	229	0	1299	1528
19930	5.53611	225	0	1275	1500			19930	5.53611	225	0	1275	1500			19930	5.53611	241	0	1371	1612			19930	5.53611	281	0	1593	1874			19930	5.53611	267	0	1518	1785			19930	5.53611	229	0	1299	1528
19940	5.53889	225	0	1275	1500			19940	5.53889	225	0	1275	1500			19940	5.53889	241	0	1372	1613			19940	5.53889	281	0	1594	1875			19940	5.53889	268	0	1519	1787			19940	5.53889	229	0	1299	1528
19950	5.54167	225	0	1275	1500			19950	5.54167	225	0	1275	1500			19950	5.54167	241	0	1372	1613			19950	5.54167	281	0	1594	1875			19950	5.54167	268	0	1519	1787			19950	5.54167	229	0	1299	1528
19960	5.54444	225	0	1275	1500			19960	5.54444	225	0	1275	1500			19960	5.54444	241	0	1372	1613			19960	5.54444	281	0	1594	1875			19960	5.54444	268	0	1520	1788			19960	5.54444	229	0	1299	1528
[truncated: 58,600 more rows]

## Sheet: Temperature program
Temperature program used in the Algem photoboreactors for Figure 1
24h ligth					12h light:12h dark					February					May					August					November
Time (s)	Time (days)	Temperature (℃)			Time (s)	Time (days)	Temperature (℃)			Time (s)	Time (days)	Temperature (℃)			Time (s)	Time (days)	Temperature (℃)			Time (s)	Time (days)	Temperature (℃)			Time (s)	Time (days)	Temperature (℃)
0	0	25.538			0	0	25.946			0	0	26.019			0	0	25.951			0	0	25.321			0	0	26.324
10	0.00277778	26.072			10	0.00277778	26.604			10	0.00277778	25.978			10	0.00277778	25.957			10	0.00277778	25.3			10	0.00277778	26.322
20	0.00555556	26.007			20	0.00555556	26.603			20	0.00555556	25.966			20	0.00555556	25.939			20	0.00555556	25.275			20	0.00555556	26.304
30	0.00833333	25.996			30	0.00833333	26.584			30	0.00833333	25.946			30	0.00833333	25.91			30	0.00833333	25.243			30	0.00833333	26.31
40	0.0111111	26.003			40	0.0111111	26.583			40	0.0111111	25.926			40	0.0111111	25.886			40	0.0111111	25.211			40	0.0111111	26.297
50	0.0138889	25.983			50	0.0138889	26.589			50	0.0138889	25.922			50	0.0138889	25.868			50	0.0138889	25.179			50	0.0138889	26.304
60	0.0166667	25.984			60	0.0166667	26.57			60	0.0166667	25.837			60	0.0166667	25.84			60	0.0166667	25.149			60	0.0166667	26.306
70	0.0194444	25.986			70	0.0194444	26.582			70	0.0194444	25.81			70	0.0194444	25.769			70	0.0194444	25.12			70	0.0194444	26.296
80	0.0222222	25.983			80	0.0222222	26.585			80	0.0222222	25.722			80	0.0222222	25.718			80	0.0222222	25.063			80	0.0222222	26.298
90	0.025	25.135			90	0.025	25.907			90	0.025	25.675			90	0.025	25.653			90	0.025	25.037			90	0.025	26.283
100	0.0277778	25.143			100	0.0277778	25.947			100	0.0277778	25.573			100	0.0277778	25.555			100	0.0277778	24.976			100	0.0277778	26.282
110	0.0305556	25.206			110	0.0305556	25.962			110	0.0305556	25.456			110	0.0305556	25.449			110	0.0305556	24.919			110	0.0305556	26.28
120	0.0333333	25.208			120	0.0333333	25.976			120	0.0333333	25.334			120	0.0333333	25.353			120	0.0333333	24.899			120	0.0333333	26.282
130	0.0361111	25.209			130	0.0361111	25.944			130	0.0361111	25.212			130	0.0361111	25.234			130	0.0361111	24.829			130	0.0361111	26.227
140	0.0388889	25.182			140	0.0388889	25.928			140	0.0388889	25.082			140	0.0388889	25.117			140	0.0388889	24.784			140	0.0388889	26.211
150	0.0416667	25.181			150	0.0416667	25.894			150	0.0416667	24.968			150	0.0416667	24.989			150	0.0416667	24.719			150	0.0416667	26.197
160	0.0444444	25.14			160	0.0444444	25.862			160	0.0444444	24.849			160	0.0444444	24.862			160	0.0444444	24.659			160	0.0444444	26.187
170	0.0472222	25.101			170	0.0472222	25.791			170	0.0472222	24.723			170	0.0472222	24.723			170	0.0472222	24.586			170	0.0472222	26.178
180	0.05	25.033			180	0.05	25.742			180	0.05	24.601			180	0.05	24.595			180	0.05	24.545			180	0.05	26.146
190	0.0527778	24.969			190	0.0527778	25.653			190	0.0527778	24.478			190	0.0527778	24.454			190	0.0527778	24.493			190	0.0527778	26.108
200	0.0555556	24.896			200	0.0555556	25.571			200	0.0555556	24.334			200	0.0555556	24.291			200	0.0555556	24.461			200	0.0555556	26.081
210	0.0583333	24.823			210	0.0583333	25.477			210	0.0583333	24.189			210	0.0583333	24.176			210	0.0583333	24.449			210	0.0583333	26.051
220	0.0611111	24.733			220	0.0611111	25.386			220	0.0611111	24.052			220	0.0611111	24.004			220	0.0611111	24.465			220	0.0611111	26
230	0.0638889	24.625			230	0.0638889	25.274			230	0.0638889	23.87			230	0.0638889	23.875			230	0.0638889	24.471			230	0.0638889	25.959
240	0.0666667	24.512			240	0.0666667	25.165			240	0.0666667	23.737			240	0.0666667	23.768			240	0.0666667	24.537			240	0.0666667	25.938
250	0.0694444	24.445			250	0.0694444	25.045			250	0.0694444	23.602			250	0.0694444	23.668			250	0.0694444	24.591			250	0.0694444	25.904
260	0.0722222	24.323			260	0.0722222	24.948			260	0.0722222	23.466			260	0.0722222	23.591			260	0.0722222	24.663			260	0.0722222	25.836
270	0.075	24.256			270	0.075	24.845			270	0.075	23.316			270	0.075	23.541			270	0.075	24.758			270	0.075	25.801
280	0.0777778	24.167			280	0.0777778	24.755			280	0.0777778	23.137			280	0.0777778	23.507			280	0.0777778	24.849			280	0.0777778	25.743
290	0.0805556	24.122			290	0.0805556	24.659			290	0.0805556	23.01			290	0.0805556	23.483			290	0.0805556	24.946			290	0.0805556	25.696
300	0.0833333	24.077			300	0.0833333	24.597			300	0.0833333	22.873			300	0.0833333	23.495			300	0.0833333	25.069			300	0.0833333	25.647
310	0.0861111	24.064			310	0.0861111	24.546			310	0.0861111	22.74			310	0.0861111	23.524			310	0.0861111	25.216			310	0.0861111	25.594
320	0.0888889	24.066			320	0.0888889	24.497			320	0.0888889	22.574			320	0.0888889	23.568			320	0.0888889	25.375			320	0.0888889	25.546
330	0.0916667	24.05			330	0.0916667	24.468			330	0.0916667	22.404			330	0.0916667	23.629			330	0.0916667	25.522			330	0.0916667	25.477
340	0.0944444	24.091			340	0.0944444	24.474			340	0.0944444	22.274			340	0.0944444	23.698			340	0.0944444	25.69			340	0.0944444	25.447
350	0.0972222	24.125			350	0.0972222	24.493			350	0.0972222	22.137			350	0.0972222	23.802			350	0.0972222	25.857			350	0.0972222	25.398
360	0.1	24.194			360	0.1	24.505			360	0.1	22.01			360	0.1	23.903			360	0.1	26.03			360	0.1	25.349
370	0.102778	24.247			370	0.102778	24.546			370	0.102778	21.887			370	0.102778	24.014			370	0.102778	26.224			370	0.102778	25.352
380	0.105556	24.338			380	0.105556	24.602			380	0.105556	21.752			380	0.105556	24.133			380	0.105556	26.407			380	0.105556	25.34
390	0.108333	24.43			390	0.108333	24.664			390	0.108333	21.613			390	0.108333	24.269			390	0.108333	26.597			390	0.108333	25.328
400	0.111111	24.564			400	0.111111	24.735			400	0.111111	21.446			400	0.111111	24.426			400	0.111111	26.797			400	0.111111	25.341
410	0.113889	24.631			410	0.113889	24.835			410	0.113889	21.301			410	0.113889	24.574			410	0.113889	27.017			410	0.113889	25.35
420	0.116667	24.794			420	0.116667	24.922			420	0.116667	21.18			420	0.116667	24.735			420	0.116667	27.248			420	0.116667	25.382
430	0.119444	24.907			430	0.119444	25.045			430	0.119444	21.042			430	0.119444	24.917			430	0.119444	27.467			430	0.119444	25.426
440	0.122222	25.085			440	0.122222	25.157			440	0.122222	20.933			440	0.122222	25.102			440	0.122222	27.689			440	0.122222	25.465
450	0.125	25.236			450	0.125	25.284			450	0.125	20.802			450	0.125	25.294			450	0.125	27.901			450	0.125	25.491
460	0.127778	25.416			460	0.127778	25.425			460	0.127778	20.685			460	0.127778	25.475			460	0.127778	28.145			460	0.127778	25.544
470	0.130556	25.581			470	0.130556	25.597			470	0.130556	20.563			470	0.130556	25.688			470	0.130556	28.363			470	0.130556	25.588
480	0.133333	25.764			480	0.133333	25.749			480	0.133333	20.444			480	0.133333	25.893			480	0.133333	28.602			480	0.133333	25.619
490	0.136111	25.939			490	0.136111	25.906			490	0.136111	20.327			490	0.136111	26.084			490	0.136111	28.836			490	0.136111	25.681
500	0.138889	26.156			500	0.138889	26.07			500	0.138889	20.203			500	0.138889	26.304			500	0.138889	29.088			500	0.138889	25.702
510	0.141667	26.342			510	0.141667	26.265			510	0.141667	20.084			510	0.141667	26.544			510	0.141667	29.339			510	0.141667	25.724
520	0.144444	26.566			520	0.144444	26.441			520	0.144444	20.034			520	0.144444	26.778			520	0.144444	29.561			520	0.144444	25.787
530	0.147222	26.769			530	0.147222	26.647			530	0.147222	19.924			530	0.147222	26.996			530	0.147222	29.816			530	0.147222	25.801
540	0.15	27.015			540	0.15	26.816			540	0.15	19.809			540	0.15	27.235			540	0.15	30.052			540	0.15	25.829
550	0.152778	27.205			550	0.152778	27.037			550	0.152778	19.703			550	0.152778	27.475			550	0.152778	30.296			550	0.152778	25.853
560	0.155556	27.448			560	0.155556	27.232			560	0.155556	19.593			560	0.155556	27.734			560	0.155556	30.546			560	0.155556	25.865
570	0.158333	27.659			570	0.158333	27.454			570	0.158333	19.484			570	0.158333	27.954			570	0.158333	30.776			570	0.158333	25.902
580	0.161111	27.921			580	0.161111	27.644			580	0.161111	19.406			580	0.161111	28.195			580	0.161111	30.985			580	0.161111	25.937
590	0.163889	28.156			590	0.163889	27.872			590	0.163889	19.325			590	0.163889	28.432			590	0.163889	31.201			590	0.163889	25.944
600	0.166667	28.427			600	0.166667	28.09			600	0.166667	19.211			600	0.166667	28.684			600	0.166667	31.381			600	0.166667	25.958
610	0.169444	28.63			610	0.169444	28.346			610	0.169444	19.108			610	0.169444	28.944			610	0.169444	31.564			610	0.169444	25.984
620	0.172222	28.895			620	0.172222	28.574			620	0.172222	19.08			620	0.172222	29.213			620	0.172222	31.718			620	0.172222	25.982
630	0.175	29.13			630	0.175	28.826			630	0.175	18.983			630	0.175	29.477			630	0.175	31.86			630	0.175	26.013
640	0.177778	29.405			640	0.177778	29.041			640	0.177778	18.963			640	0.177778	29.739			640	0.177778	31.985			640	0.177778	26.035
650	0.180556	29.64			650	0.180556	29.306			650	0.180556	18.863			650	0.180556	29.982			650	0.180556	32.091			650	0.180556	26.043
660	0.183333	29.885			660	0.183333	29.519			660	0.183333	18.842			660	0.183333	30.222			660	0.183333	32.167			660	0.183333	26.058
670	0.186111	30.137			670	0.186111	29.794			670	0.186111	18.763			670	0.186111	30.476			670	0.186111	32.208			670	0.186111	26.065
680	0.188889	30.397			680	0.188889	30.019			680	0.188889	18.716			680	0.188889	30.7			680	0.188889	32.272			680	0.188889	26.08
690	0.191667	30.663			690	0.191667	30.282			690	0.191667	18.694			690	0.191667	30.908			690	0.191667	32.324			690	0.191667	26.082
700	0.194444	30.93			700	0.194444	30.509			700	0.194444	18.634			700	0.194444	31.088			700	0.194444	32.355			700	0.194444	26.084
710	0.197222	31.167			710	0.197222	30.78			710	0.197222	18.613			710	0.197222	31.267			710	0.197222	32.374			710	0.197222	26.1
720	0.2	31.428			720	0.2	31.022			720	0.2	18.593			720	0.2	31.421			720	0.2	32.366			720	0.2	26.105
730	0.202778	31.699			730	0.202778	31.289			730	0.202778	18.578			730	0.202778	31.538			730	0.202778	32.356			730	0.202778	26.131
740	0.205556	31.975			740	0.205556	31.502			740	0.205556	18.539			740	0.205556	31.64			740	0.205556	32.322			740	0.205556	26.142
750	0.208333	32.212			750	0.208333	31.771			750	0.208333	18.509			750	0.208333	31.722			750	0.208333	32.272			750	0.208333	26.16
760	0.211111	32.486			760	0.211111	32.005			760	0.211111	18.515			760	0.211111	31.756			760	0.211111	32.208			760	0.211111	26.162
770	0.213889	32.722			770	0.213889	32.251			770	0.213889	18.498			770	0.213889	31.748			770	0.213889	32.163			770	0.213889	26.17
780	0.216667	32.991			780	0.216667	32.485			780	0.216667	18.498			780	0.216667	31.716			780	0.216667	32.081			780	0.216667	26.184
790	0.219444	33.233			790	0.219444	32.757			790	0.219444	18.487			790	0.219444	31.632			790	0.219444	31.995			790	0.219444	26.181
800	0.222222	33.5			800	0.222222	32.983			800	0.222222	18.491			800	0.222222	31.539			800	0.222222	31.886			800	0.222222	26.184
810	0.225	33.755			810	0.225	33.252			810	0.225	18.481			810	0.225	31.411			810	0.225	31.791			810	0.225	26.191
820	0.227778	34.026			820	0.227778	33.499			820	0.227778	18.481			820	0.227778	31.282			820	0.227778	31.672			820	0.227778	26.197
830	0.230556	34.286			830	0.230556	33.766			830	0.230556	18.483			830	0.230556	31.113			830	0.230556	31.562			830	0.230556	26.208
840	0.233333	34.517			840	0.233333	33.985			840	0.233333	18.492			840	0.233333	30.931			840	0.233333	31.436			840	0.233333	26.203
850	0.236111	34.781			850	0.236111	34.258			850	0.236111	18.52			850	0.236111	30.724			850	0.236111	31.313			850	0.236111	26.201
860	0.238889	35.018			860	0.238889	34.495			860	0.238889	18.52			860	0.238889	30.548			860	0.238889	31.168			860	0.238889	26.21
870	0.241667	35.295			870	0.241667	34.732			870	0.241667	18.526			870	0.241667	30.357			870	0.241667	31.058			870	0.241667	26.205
880	0.244444	35.536			880	0.244444	34.969			880	0.244444	18.54			880	0.244444	30.161			880	0.244444	30.94			880	0.244444	26.206
890	0.247222	35.805			890	0.247222	35.229			890	0.247222	18.572			890	0.247222	30.002			890	0.247222	30.841			890	0.247222	26.222
900	0.25	36.042			900	0.25	35.476			900	0.25	18.595			900	0.25	29.837			900	0.25	30.728			900	0.25	26.224
910	0.252778	36.295			910	0.252778	35.722			910	0.252778	18.598			910	0.252778	29.704			910	0.252778	30.678			910	0.252778	26.221
920	0.255556	36.519			920	0.255556	35.983			920	0.255556	18.625			920	0.255556	29.62			920	0.255556	30.61			920	0.255556	26.228
930	0.258333	36.796			930	0.258333	36.207			930	0.258333	18.642			930	0.258333	29.527			930	0.258333	30.588			930	0.258333	26.228
940	0.261111	37.022			940	0.261111	36.466			940	0.261111	18.694			940	0.261111	29.479			940	0.261111	30.588			940	0.261111	26.239
950	0.263889	37.288			950	0.263889	36.707			950	0.263889	18.697			950	0.263889	29.417			950	0.263889	30.56			950	0.263889	26.243
960	0.266667	37.52			960	0.266667	36.967			960	0.266667	18.728			960	0.266667	29.39			960	0.266667	30.56			960	0.266667	26.237
970	0.269444	37.788			970	0.269444	37.187			970	0.269444	18.757			970	0.269444	29.374			970	0.269444	30.594			970	0.269444	26.258
980	0.272222	38.024			980	0.272222	37.446			980	0.272222	18.787			980	0.272222	29.401			980	0.272222	30.616			980	0.272222	26.275
990	0.275	38.283			990	0.275	37.672			990	0.275	18.824			990	0.275	29.412			990	0.275	30.667			990	0.275	26.271
1000	0.277778	38.509			1000	0.277778	37.924			1000	0.277778	18.841			1000	0.277778	29.459			1000	0.277778	30.697			1000	0.277778	26.278
1010	0.280556	38.77			1010	0.280556	38.118			1010	0.280556	18.877			1010	0.280556	29.503			1010	0.280556	30.722			1010	0.280556	26.28
1020	0.283333	38.998			1020	0.283333	38.383			1020	0.283333	18.897			1020	0.283333	29.575			1020	0.283333	30.791			1020	0.283333	26.272
1030	0.286111	39.226			1030	0.286111	38.608			1030	0.286111	18.947			1030	0.286111	29.648			1030	0.286111	30.832			1030	0.286111	26.275
1040	0.288889	39.443			1040	0.288889	38.856			1040	0.288889	18.961			1040	0.288889	29.723			1040	0.288889	30.864			1040	0.288889	26.287
1050	0.291667	39.696			1050	0.291667	39.078			1050	0.291667	18.985			1050	0.291667	29.822			1050	0.291667	30.919			1050	0.291667	26.281
1060	0.294444	39.912			1060	0.294444	39.334			1060	0.294444	19.04			1060	0.294444	29.932			1060	0.294444	30.965			1060	0.294444	26.284
1070	0.297222	40.175			1070	0.297222	39.541			1070	0.297222	19.075			1070	0.297222	30.064			1070	0.297222	30.99			1070	0.297222	26.282
1080	0.3	40.383			1080	0.3	39.787			1080	0.3	19.11			1080	0.3	30.167			1080	0.3	31.046			1080	0.3	26.297
1090	0.302778	40.632			1090	0.302778	39.994			1090	0.302778	19.142			1090	0.302778	30.282			1090	0.302778	31.067			1090	0.302778	26.304
1100	0.305556	40.838			1100	0.305556	40.236			1100	0.305556	19.183			1100	0.305556	30.366			1100	0.305556	31.099			1100	0.305556	26.303
1110	0.308333	41.082			1110	0.308333	40.446			1110	0.308333	19.206			1110	0.308333	30.462			1110	0.308333	31.126			1110	0.308333	26.302
1120	0.311111	41.294			1120	0.311111	40.677			1120	0.311111	19.248			1120	0.311111	30.548			1120	0.311111	31.168			1120	0.311111	26.29
1130	0.313889	41.52			1130	0.313889	40.883			1130	0.313889	19.289			1130	0.313889	30.61			1130	0.313889	31.179			1130	0.313889	26.299
1140	0.316667	41.729			1140	0.316667	41.122			1140	0.316667	19.323			1140	0.316667	30.675			1140	0.316667	31.183			1140	0.316667	26.316
1150	0.319444	41.949			1150	0.319444	41.327			1150	0.319444	19.356			1150	0.319444	30.736			1150	0.319444	31.188			1150	0.319444	26.306
1160	0.322222	42.081			1160	0.322222	41.557			1160	0.322222	19.389			1160	0.322222	30.781			1160	0.322222	31.211			1160	0.322222	26.315
1170	0.325	42.277			1170	0.325	41.764			1170	0.325	19.426			1170	0.325	30.823			1170	0.325	31.208			1170	0.325	26.31
1180	0.327778	42.423			1180	0.327778	41.998			1180	0.327778	19.462			1180	0.327778	30.866			1180	0.327778	31.212			1180	0.327778	26.317
1190	0.330556	42.589			1190	0.330556	42.184			1190	0.330556	19.477			1190	0.330556	30.908			1190	0.330556	31.217			1190	0.330556	26.322
1200	0.333333	42.709			1200	0.333333	42.366			1200	0.333333	19.551			1200	0.333333	30.943			1200	0.333333	31.229			1200	0.333333	26.325
1210	0.336111	42.83			1210	0.336111	42.47			1210	0.336111	19.574			1210	0.336111	30.985			1210	0.336111	31.215			1210	0.336111	26.325
1220	0.338889	42.916			1220	0.338889	42.612			1220	0.338889	19.598			1220	0.338889	31.018			1220	0.338889	31.241			1220	0.338889	26.322
1230	0.341667	43.007			1230	0.341667	42.72			1230	0.341667	19.629			1230	0.341667	31.04			1230	0.341667	31.231			1230	0.341667	26.34
1240	0.344444	43.061			1240	0.344444	42.827			1240	0.344444	19.672			1240	0.344444	31.047			1240	0.344444	31.227			1240	0.344444	26.35
1250	0.347222	43.124			1250	0.347222	42.925			1250	0.347222	19.696			1250	0.347222	31.07			1250	0.347222	31.225			1250	0.347222	26.349
1260	0.35	43.178			1260	0.35	43.014			1260	0.35	19.69			1260	0.35	31.065			1260	0.35	31.237			1260	0.35	26.344
1270	0.352778	43.224			1270	0.352778	43.08			1270	0.352778	19.719			1270	0.352778	31.098			1270	0.352778	31.21			1270	0.352778	26.344
1280	0.355556	43.246			1280	0.355556	43.152			1280	0.355556	19.703			1280	0.355556	31.129			1280	0.355556	31.207			1280	0.355556	26.349
1290	0.358333	43.242			1290	0.358333	43.206			1290	0.358333	19.704			1290	0.358333	31.132			1290	0.358333	31.209			1290	0.358333	26.331
1300	0.361111	43.253			1300	0.361111	43.256			1300	0.361111	19.692			1300	0.361111	31.117			1300	0.361111	31.199			1300	0.361111	26.352
1310	0.363889	43.198			1310	0.363889	43.266			1310	0.363889	19.673			1310	0.363889	31.122			1310	0.363889	31.19			1310	0.363889	26.333
1320	0.366667	43.111			1320	0.366667	43.283			1320	0.366667	19.619			1320	0.366667	31.109			1320	0.366667	31.187			1320	0.366667	26.327
1330	0.369444	42.989			1330	0.369444	43.241			1330	0.369444	19.597			1330	0.369444	31.079			1330	0.369444	31.184			1330	0.369444	26.326
1340	0.372222	42.847			1340	0.372222	43.216			1340	0.372222	19.571			1340	0.372222	31.032			1340	0.372222	31.19			1340	0.372222	26.307
1350	0.375	42.709			1350	0.375	43.117			1350	0.375	19.496			1350	0.375	30.981			1350	0.375	31.173			1350	0.375	26.307
1360	0.377778	42.532			1360	0.377778	43.003			1360	0.377778	19.457			1360	0.377778	30.921			1360	0.377778	31.164			1360	0.377778	26.297
1370	0.380556	42.327			1370	0.380556	42.857			1370	0.380556	19.396			1370	0.380556	30.847			1370	0.380556	31.147			1370	0.380556	26.283
1380	0.383333	42.114			1380	0.383333	42.706			1380	0.383333	19.346			1380	0.383333	30.766			1380	0.383333	31.148			1380	0.383333	26.233
1390	0.386111	41.925			1390	0.386111	42.516			1390	0.386111	19.307			1390	0.386111	30.682			1390	0.386111	31.126			1390	0.386111	26.215
1400	0.388889	41.724			1400	0.388889	42.325			1400	0.388889	19.229			1400	0.388889	30.584			1400	0.388889	31.144			1400	0.388889	26.182
1410	0.391667	41.476			1410	0.391667	42.115			1410	0.391667	19.186			1410	0.391667	30.489			1410	0.391667	31.156			1410	0.391667	26.181
1420	0.394444	41.303			1420	0.394444	41.889			1420	0.394444	19.13			1420	0.394444	30.402			1420	0.394444	31.185			1420	0.394444	26.14
1430	0.397222	41.073			1430	0.397222	41.667			1430	0.397222	19.083			1430	0.397222	30.317			1430	0.397222	31.17			1430	0.397222	26.095
1440	0.4	40.931			1440	0.4	41.441			1440	0.4	19.01			1440	0.4	30.226			1440	0.4	31.185			1440	0.4	26.082
1450	0.402778	40.762			1450	0.402778	41.25			1450	0.402778	18.97			1450	0.402778	30.185			1450	0.402778	31.181			1450	0.402778	26.058
1460	0.405556	40.614			1460	0.405556	41.03			1460	0.405556	18.935			1460	0.405556	30.123			1460	0.405556	31.186			1460	0.405556	26.034
1470	0.408333	40.472			1470	0.408333	40.85			1470	0.408333	18.882			1470	0.408333	30.102			1470	0.408333	31.18			1470	0.408333	26.008
1480	0.411111	40.38			1480	0.411111	40.681			1480	0.411111	18.869			1480	0.411111	30.073			1480	0.411111	31.184			1480	0.411111	25.981
1490	0.413889	40.272			1490	0.413889	40.535			1490	0.413889	18.821			1490	0.413889	30.071			1490	0.413889	31.188			1490	0.413889	25.958
1500	0.416667	40.214			1500	0.416667	40.395			1500	0.416667	18.794			1500	0.416667	30.079			1500	0.416667	31.193			1500	0.416667	25.94
1510	0.419444	40.136			1510	0.419444	40.282			1510	0.419444	18.74			1510	0.419444	30.095			1510	0.419444	31.172			1510	0.419444	25.908
1520	0.422222	40.111			1520	0.422222	40.158			1520	0.422222	18.743			1520	0.422222	30.136			1520	0.422222	31.182			1520	0.422222	25.892
1530	0.425	40.046			1530	0.425	40.083			1530	0.425	18.724			1530	0.425	30.169			1530	0.425	31.168			1530	0.425	25.889
1540	0.427778	40.059			1540	0.427778	39.989			1540	0.427778	18.706			1540	0.427778	30.193			1540	0.427778	31.176			1540	0.427778	25.85
1550	0.430556	40.029			1550	0.430556	39.948			1550	0.430556	18.699			1550	0.430556	30.213			1550	0.430556	31.16			1550	0.430556	25.839
1560	0.433333	40.071			1560	0.433333	39.863			1560	0.433333	18.678			1560	0.433333	30.262			1560	0.433333	31.178			1560	0.433333	25.823
1570	0.436111	40.085			1570	0.436111	39.858			1570	0.436111	18.669			1570	0.436111	30.306			1570	0.436111	31.176			1570	0.436111	25.805
1580	0.438889	40.118			1580	0.438889	39.8			1580	0.438889	18.64			1580	0.438889	30.329			1580	0.438889	31.175			1580	0.438889	25.795
1590	0.441667	40.149			1590	0.441667	39.805			1590	0.441667	18.643			1590	0.441667	30.388			1590	0.441667	31.196			1590	0.441667	25.783
1600	0.444444	40.207			1600	0.444444	39.81			1600	0.444444	18.64			1600	0.444444	30.409			1600	0.444444	31.189			1600	0.444444	25.765
1610	0.447222	40.259			1610	0.447222	39.833			1610	0.447222	18.641			1610	0.447222	30.45			1610	0.447222	31.204			1610	0.447222	25.744
1620	0.45	40.356			1620	0.45	39.845			1620	0.45	18.644			1620	0.45	30.471			1620	0.45	31.185			1620	0.45	25.747
1630	0.452778	40.411			1630	0.452778	39.903			1630	0.452778	18.642			1630	0.452778	30.484			1630	0.452778	31.188			1630	0.452778	25.727
1640	0.455556	40.515			1640	0.455556	39.931			1640	0.455556	18.644			1640	0.455556	30.519			1640	0.455556	31.183			1640	0.455556	25.708
1650	0.458333	40.616			1650	0.458333	40.003			1650	0.458333	18.653			1650	0.458333	30.518			1650	0.458333	31.188			1650	0.458333	25.722
1660	0.461111	40.71			1660	0.461111	40.041			1660	0.461111	18.666			1660	0.461111	30.55			1660	0.461111	31.179			1660	0.461111	25.701
1670	0.463889	40.82			1670	0.463889	40.14			1670	0.463889	18.688			1670	0.463889	30.551			1670	0.463889	31.184			1670	0.463889	25.714
1680	0.466667	40.946			1680	0.466667	40.188			1680	0.466667	18.694			1680	0.466667	30.562			1680	0.466667	31.191			1680	0.466667	25.704
1690	0.469444	41.079			1690	0.469444	40.314			1690	0.469444	18.707			1690	0.469444	30.578			1690	0.469444	31.176			1690	0.469444	25.717
1700	0.472222	41.197			1700	0.472222	40.407			1700	0.472222	18.719			1700	0.472222	30.585			1700	0.472222	31.176			1700	0.472222	25.715
1710	0.475	41.337			1710	0.475	40.507			1710	0.475	18.733			1710	0.475	30.585			1710	0.475	31.191			1710	0.475	25.721
1720	0.477778	41.483			1720	0.477778	40.623			1720	0.477778	18.747			1720	0.477778	30.589			1720	0.477778	31.203			1720	0.477778	25.718
1730	0.480556	41.606			1730	0.480556	40.727			1730	0.480556	18.741			1730	0.480556	30.597			1730	0.480556	31.21			1730	0.480556	25.706
1740	0.483333	41.718			1740	0.483333	40.85			1740	0.483333	18.77			1740	0.483333	30.614			1740	0.483333	31.22			1740	0.483333	25.715
1750	0.486111	41.851			1750	0.486111	41.002			1750	0.486111	18.771			1750	0.486111	30.593			1750	0.486111	31.222			1750	0.486111	25.713
1760	0.488889	41.944			1760	0.488889	41.135			1760	0.488889	18.759			1760	0.488889	30.601			1760	0.488889	31.213			1760	0.488889	25.715
1770	0.491667	42.04			1770	0.491667	41.273			1770	0.491667	18.75			1770	0.491667	30.596			1770	0.491667	31.224			1770	0.491667	25.713
1780	0.494444	42.114			1780	0.494444	41.409			1780	0.494444	18.736			1780	0.494444	30.581			1780	0.494444	31.202			1780	0.494444	25.715
1790	0.497222	42.203			1790	0.497222	41.581			1790	0.497222	18.718			1790	0.497222	30.576			1790	0.497222	31.207			1790	0.497222	25.717
1800	0.5	42.257			1800	0.5	41.708			1800	0.5	18.695			1800	0.5	30.578			1800	0.5	31.205			1800	0.5	25.716
1810	0.502778	42.327			1810	0.502778	41.874			1810	0.502778	18.67			1810	0.502778	30.568			1810	0.502778	31.222			1810	0.502778	25.716
1820	0.505556	42.337			1820	0.505556	41.968			1820	0.505556	18.632			1820	0.505556	30.569			1820	0.505556	31.214			1820	0.505556	25.724
1830	0.508333	42.4			1830	0.508333	42.081			1830	0.508333	18.598			1830	0.508333	30.56			1830	0.508333	31.217			1830	0.508333	25.732
1840	0.511111	42.429			1840	0.511111	42.155			1840	0.511111	18.581			1840	0.511111	30.545			1840	0.511111	31.208			1840	0.511111	25.732
1850	0.513889	42.444			1850	0.513889	42.258			1850	0.513889	18.549			1850	0.513889	30.549			1850	0.513889	31.212			1850	0.513889	25.737
1860	0.516667	42.43			1860	0.516667	42.352			1860	0.516667	18.503			1860	0.516667	30.536			1860	0.516667	31.21			1860	0.516667	25.74
1870	0.519444	42.465			1870	0.519444	42.403			1870	0.519444	18.483			1870	0.519444	30.544			1870	0.519444	31.216			1870	0.519444	25.739
1880	0.522222	42.457			1880	0.522222	42.463			1880	0.522222	18.452			1880	0.522222	30.532			1880	0.522222	31.211			1880	0.522222	25.745
1890	0.525	42.458			1890	0.525	42.501			1890	0.525	18.438			1890	0.525	30.516			1890	0.525	31.224			1890	0.525	25.738
1900	0.527778	42.449			1900	0.527778	42.571			1900	0.527778	18.398			1900	0.527778	30.515			1900	0.527778	31.225			1900	0.527778	25.738
1910	0.530556	42.459			1910	0.530556	42.612			1910	0.530556	18.376			1910	0.530556	30.507			1910	0.530556	31.24			1910	0.530556	25.761
1920	0.533333	42.424			1920	0.533333	42.654			1920	0.533333	18.357			1920	0.533333	30.503			1920	0.533333	31.212			1920	0.533333	25.765
1930	0.536111	42.442			1930	0.536111	42.692			1930	0.536111	18.356			1930	0.536111	30.48			1930	0.536111	31.236			1930	0.536111	25.771
1940	0.538889	42.372			1940	0.538889	42.732			1940	0.538889	18.345			1940	0.538889	30.492			1940	0.538889	31.219			1940	0.538889	25.791
1950	0.541667	42.369			1950	0.541667	42.721			1950	0.541667	18.312			1950	0.541667	30.461			1950	0.541667	31.235			1950	0.541667	25.782
1960	0.544444	42.346			1960	0.544444	42.735			1960	0.544444	18.301			1960	0.544444	30.471			1960	0.544444	31.234			1960	0.544444	25.789
1970	0.547222	42.343			1970	0.547222	42.699			1970	0.547222	18.284			1970	0.547222	30.45			1970	0.547222	31.237			1970	0.547222	25.791
1980	0.55	42.3			1980	0.55	42.669			1980	0.55	18.273			1980	0.55	30.475			1980	0.55	31.232			1980	0.55	25.793
1990	0.552778	42.265			1990	0.552778	42.601			1990	0.552778	18.272			1990	0.552778	30.468			1990	0.552778	31.229			1990	0.552778	25.792
2000	0.555556	42.225			2000	0.555556	42.538			2000	0.555556	18.275			2000	0.555556	30.469			2000	0.555556	31.224			2000	0.555556	25.81
2010	0.558333	42.201			2010	0.558333	42.418			2010	0.558333	18.278			2010	0.558333	30.474			2010	0.558333	31.236			2010	0.558333	25.8
2020	0.561111	42.127			2020	0.561111	42.332			2020	0.561111	18.286			2020	0.561111	30.457			2020	0.561111	31.229			2020	0.561111	25.82
2030	0.563889	42.116			2030	0.563889	42.166			2030	0.563889	18.276			2030	0.563889	30.475			2030	0.563889	31.253			2030	0.563889	25.811
2040	0.566667	42.059			2040	0.566667	42.053			2040	0.566667	18.292			2040	0.566667	30.45			2040	0.566667	31.243			2040	0.566667	25.827
2050	0.569444	42.037			2050	0.569444	41.891			2050	0.569444	18.293			2050	0.569444	30.46			2050	0.569444	31.249			2050	0.569444	25.839
2060	0.572222	41.972			2060	0.572222	41.777			2060	0.572222	18.313			2060	0.572222	30.455			2060	0.572222	31.236			2060	0.572222	25.839
2070	0.575	41.947			2070	0.575	41.62			2070	0.575	18.324			2070	0.575	30.452			2070	0.575	31.23			2070	0.575	25.843
2080	0.577778	41.861			2080	0.577778	41.488			2080	0.577778	18.332			2080	0.577778	30.437			2080	0.577778	31.25			2080	0.577778	25.842
2090	0.580556	41.84			2090	0.580556	41.346			2090	0.580556	18.328			2090	0.580556	30.45			2090	0.580556	31.232			2090	0.580556	25.853
2100	0.583333	41.766			2100	0.583333	41.248			2100	0.583333	18.352			2100	0.583333	30.442			2100	0.583333	31.249			2100	0.583333	25.854
2110	0.586111	41.745			2110	0.586111	41.126			2110	0.586111	18.366			2110	0.586111	30.455			2110	0.586111	31.228			2110	0.586111	25.857
2120	0.588889	41.696			2120	0.588889	41.032			2120	0.588889	18.378			2120	0.588889	30.454			2120	0.588889	31.241			2120	0.588889	25.862
2130	0.591667	41.675			2130	0.591667	40.91			2130	0.591667	18.396			2130	0.591667	30.454			2130	0.591667	31.238			2130	0.591667	25.887
2140	0.594444	41.625			2140	0.594444	40.882			2140	0.594444	18.422			2140	0.594444	30.452			2140	0.594444	31.246			2140	0.594444	25.893
2150	0.597222	41.622			2150	0.597222	40.804			2150	0.597222	18.45			2150	0.597222	30.463			2150	0.597222	31.246			2150	0.597222	25.899
2160	0.6	41.594			2160	0.6	40.788			2160	0.6	18.475			2160	0.6	30.455			2160	0.6	31.256			2160	0.6	25.915
2170	0.602778	41.603			2170	0.602778	40.736			2170	0.602778	18.489			2170	0.602778	30.463			2170	0.602778	31.258			2170	0.602778	25.909
2180	0.605556	41.61			2180	0.605556	40.73			2180	0.605556	18.507			2180	0.605556	30.464			2180	0.605556	31.269			2180	0.605556	25.914
2190	0.608333	41.606			2190	0.608333	40.737			2190	0.608333	18.545			2190	0.608333	30.466			2190	0.608333	31.259			2190	0.608333	25.914
2200	0.611111	41.612			2200	0.611111	40.732			2200	0.611111	18.575			2200	0.611111	30.459			2200	0.611111	31.268			2200	0.611111	25.928
2210	0.613889	41.61			2210	0.613889	40.765			2210	0.613889	18.599			2210	0.613889	30.464			2210	0.613889	31.256			2210	0.613889	25.936
2220	0.616667	41.622			2220	0.616667	40.798			2220	0.616667	18.617			2220	0.616667	30.45			2220	0.616667	31.272			2220	0.616667	25.945
2230	0.619444	41.621			2230	0.619444	40.839			2230	0.619444	18.642			2230	0.619444	30.433			2230	0.619444	31.269			2230	0.619444	25.938
2240	0.622222	41.644			2240	0.622222	40.89			2240	0.622222	18.669			2240	0.622222	30.434			2240	0.622222	31.266			2240	0.622222	25.94
2250	0.625	41.66			2250	0.625	40.964			2250	0.625	18.699			2250	0.625	30.42			2250	0.625	31.268			2250	0.625	25.94
2260	0.627778	41.687			2260	0.627778	41.024			2260	0.627778	18.711			2260	0.627778	30.434			2260	0.627778	31.26			2260	0.627778	25.963
2270	0.630556	41.711			2270	0.630556	41.128			2270	0.630556	18.738			2270	0.630556	30.437			2270	0.630556	31.247			2270	0.630556	25.953
2280	0.633333	41.749			2280	0.633333	41.202			2280	0.633333	18.739			2280	0.633333	30.429			2280	0.633333	31.263			2280	0.633333	25.975
2290	0.636111	41.741			2290	0.636111	41.304			2290	0.636111	18.749			2290	0.636111	30.45			2290	0.636111	31.258			2290	0.636111	25.972
2300	0.638889	41.768			2300	0.638889	41.388			2300	0.638889	18.747			2300	0.638889	30.437			2300	0.638889	31.273			2300	0.638889	25.983
2310	0.641667	41.764			2310	0.641667	41.492			2310	0.641667	18.749			2310	0.641667	30.454			2310	0.641667	31.272			2310	0.641667	25.984
2320	0.644444	41.818			2320	0.644444	41.584			2320	0.644444	18.737			2320	0.644444	30.44			2320	0.644444	31.266			2320	0.644444	25.983
2330	0.647222	41.799			2330	0.647222	41.669			2330	0.647222	18.718			2330	0.647222	30.455			2330	0.647222	31.283			2330	0.647222	25.982
2340	0.65	41.837			2340	0.65	41.746			2340	0.65	18.695			2340	0.65	30.436			2340	0.65	31.288			2340	0.65	25.994
2350	0.652778	41.803			2350	0.652778	41.852			2350	0.652778	18.689			2350	0.652778	30.452			2350	0.652778	31.286			2350	0.652778	26.015
2360	0.655556	41.853			2360	0.655556	41.899			2360	0.655556	18.648			2360	0.655556	30.432			2360	0.655556	31.299			2360	0.655556	26.013
2370	0.658333	41.832			2370	0.658333	41.967			2370	0.658333	18.64			2370	0.658333	30.44			2370	0.658333	31.285			2370	0.658333	25.999
2380	0.661111	41.849			2380	0.661111	42.001			2380	0.661111	18.594			2380	0.661111	30.422			2380	0.661111	31.293			2380	0.661111	26.015
2390	0.663889	41.829			2390	0.663889	42.065			2390	0.663889	18.578			2390	0.663889	30.408			2390	0.663889	31.285			2390	0.663889	26.014
2400	0.666667	41.859			2400	0.666667	42.115			2400	0.666667	18.549			2400	0.666667	30.397			2400	0.666667	31.287			2400	0.666667	26.014
2410	0.669444	41.824			2410	0.669444	42.192			2410	0.669444	18.521			2410	0.669444	30.402			2410	0.669444	31.284			2410	0.669444	26.027
2420	0.672222	41.845			2420	0.672222	42.215			2420	0.672222	18.499			2420	0.672222	30.409			2420	0.672222	31.285			2420	0.672222	26.038
2430	0.675	41.81			2430	0.675	42.26			2430	0.675	18.48			2430	0.675	30.399			2430	0.675	31.273			2430	0.675	26.035
2440	0.677778	41.834			2440	0.677778	42.27			2440	0.677778	18.463			2440	0.677778	30.423			2440	0.677778	31.288			2440	0.677778	26.033
2450	0.680556	41.784			2450	0.680556	42.315			2450	0.680556	18.447			2450	0.680556	30.419			2450	0.680556	31.281			2450	0.680556	26.028
2460	0.683333	41.799			2460	0.683333	42.293			2460	0.683333	18.429			2460	0.683333	30.42			2460	0.683333	31.278			2460	0.683333	26.042
2470	0.686111	41.773			2470	0.686111	42.313			2470	0.686111	18.419			2470	0.686111	30.437			2470	0.686111	31.286			2470	0.686111	26.034
2480	0.688889	41.792			2480	0.688889	42.303			2480	0.688889	18.391			2480	0.688889	30.432			2480	0.688889	31.296			2480	0.688889	26.038
2490	0.691667	41.784			2490	0.691667	42.316			2490	0.691667	18.395			2490	0.691667	30.428			2490	0.691667	31.292			2490	0.691667	26.025
2500	0.694444	41.79			2500	0.694444	42.301			2500	0.694444	18.38			2500	0.694444	30.432			2500	0.694444	31.295			2500	0.694444	26.015
2510	0.697222	41.762			2510	0.697222	42.32			2510	0.697222	18.376			2510	0.697222	30.42			2510	0.697222	31.31			2510	0.697222	26.007
2520	0.7	41.771			2520	0.7	42.285			2520	0.7	18.369			2520	0.7	30.431			2520	0.7	31.293			2520	0.7	25.932
2530	0.702778	41.754			2530	0.702778	42.299			2530	0.702778	18.374			2530	0.702778	30.42			2530	0.702778	31.306			2530	0.702778	25.902
2540	0.705556	41.778			2540	0.705556	42.265			2540	0.705556	18.366			2540	0.705556	30.416			2540	0.705556	31.296			2540	0.705556	25.887
2550	0.708333	41.756			2550	0.708333	42.275			2550	0.708333	18.368			2550	0.708333	30.407			2550	0.708333	31.292			2550	0.708333	25.859
2560	0.711111	41.78			2560	0.711111	42.256			2560	0.711111	18.367			2560	0.711111	30.411			2560	0.711111	31.283			2560	0.711111	25.844
2570	0.713889	41.775			2570	0.713889	42.25			2570	0.713889	18.346			2570	0.713889	30.396			2570	0.713889	31.299			2570	0.713889	25.812
2580	0.716667	41.779			2580	0.716667	42.221			2580	0.716667	18.337			2580	0.716667	30.4			2580	0.716667	31.29			2580	0.716667	25.78
2590	0.719444	41.769			2590	0.719444	42.212			2590	0.719444	18.328			2590	0.719444	30.404			2590	0.719444	31.291			2590	0.719444	25.761
2600	0.722222	41.796			2600	0.722222	42.184			2600	0.722222	18.315			2600	0.722222	30.401			2600	0.722222	31.293			2600	0.722222	25.739
2610	0.725	41.785			2610	0.725	42.159			2610	0.725	18.298			2610	0.725	30.41			2610	0.725	31.316			2610	0.725	25.718
2620	0.727778	41.783			2620	0.727778	42.146			2620	0.727778	18.274			2620	0.727778	30.39			2620	0.727778	31.316			2620	0.727778	25.696
2630	0.730556	41.805			2630	0.730556	42.122			2630	0.730556	18.25			2630	0.730556	30.393			2630	0.730556	31.314			2630	0.730556	25.668
2640	0.733333	41.799			2640	0.733333	42.091			2640	0.733333	18.234			2640	0.733333	30.402			2640	0.733333	31.325			2640	0.733333	25.644
2650	0.736111	41.795			2650	0.736111	42.057			2650	0.736111	18.213			2650	0.736111	30.404			2650	0.736111	31.333			2650	0.736111	25.607
2660	0.738889	41.806			2660	0.738889	42.011			2660	0.738889	18.207			2660	0.738889	30.404			2660	0.738889	31.322			2660	0.738889	25.616
2670	0.741667	41.804			2670	0.741667	41.987			2670	0.741667	18.187			2670	0.741667	30.396			2670	0.741667	31.336			2670	0.741667	25.589
2680	0.744444	41.79			2680	0.744444	41.952			2680	0.744444	18.166			2680	0.744444	30.396			2680	0.744444	31.325			2680	0.744444	25.58
2690	0.747222	41.812			2690	0.747222	41.917			2690	0.747222	18.15			2690	0.747222	30.372			2690	0.747222	31.315			2690	0.747222	25.577
2700	0.75	41.795			2700	0.75	41.892			2700	0.75	18.132			2700	0.75	30.397			2700	0.75	31.305			2700	0.75	25.578
2710	0.752778	41.813			2710	0.752778	41.856			2710	0.752778	18.114			2710	0.752778	30.376			2710	0.752778	31.325			2710	0.752778	25.571
2720	0.755556	41.815			2720	0.755556	41.804			2720	0.755556	18.107			2720	0.755556	30.379			2720	0.755556	31.309			2720	0.755556	25.569
2730	0.758333	41.818			2730	0.758333	41.771			2730	0.758333	18.108			2730	0.758333	30.381			2730	0.758333	31.32			2730	0.758333	25.606
2740	0.761111	41.822			2740	0.761111	41.746			2740	0.761111	18.107			2740	0.761111	30.384			2740	0.761111	31.31			2740	0.761111	25.597
2750	0.763889	41.828			2750	0.763889	41.727			2750	0.763889	18.093			2750	0.763889	30.379			2750	0.763889	31.299			2750	0.763889	25.625
2760	0.766667	41.811			2760	0.766667	41.723			2760	0.766667	18.086			2760	0.766667	30.398			2760	0.766667	31.311			2760	0.766667	25.623
2770	0.769444	41.824			2770	0.769444	41.711			2770	0.769444	18.086			2770	0.769444	30.391			2770	0.769444	31.313			2770	0.769444	25.639
2780	0.772222	41.81			2780	0.772222	41.665			2780	0.772222	18.086			2780	0.772222	30.389			2780	0.772222	31.339			2780	0.772222	25.641
2790	0.775	41.795			2790	0.775	41.682			2790	0.775	18.085			2790	0.775	30.391			2790	0.775	31.358			2790	0.775	25.645
2800	0.777778	41.792			2800	0.777778	41.661			2800	0.777778	18.087			2800	0.777778	30.401			2800	0.777778	31.35			2800	0.777778	25.66
2810	0.780556	41.814			2810	0.780556	41.669			2810	0.780556	18.089			2810	0.780556	30.389			2810	0.780556	31.345			2810	0.780556	25.666
[truncated: 60,337 more rows]

## Sheet: Optical Density
Optical density (740 nm) obtained from Algem photoboreactors - data used for Figure 1
[truncated: 1,014 more rows]

## Sheet: Cell counts 
Cell counts obtained from Invitrogen Attune NxT flow cytometer - data used for Figure 1																																										CHYB-BKT
[truncated: 10 more rows]
[truncated: 11 more columns]
