# Supplementary material for: Cultivation of the polyextremophile Cyanidioschyzon merolae 10D during summer conditions on the coast of the Red Sea and its adaptation to hypersaline sea water
Source: Front Microbiol. 2023 Apr 20;14:1157151. doi: 10.3389/fmicb.2023.1157151 (PMC10158843; doi:10.3389/fmicb.2023.1157151)
Supplement: Supplementary file 2 [file Table_2.XLSX]

## Sheet: Irradiance
Irradiance for outdoor cultivation in 1000L tubular photobioreactor used for Figure 2
Time (hours)	Irradiance (µE·m-2·s-1)
1	0
2	0
3	0
4	0
5	0
6	0
7	0
8	44.1981
9	307.56
10	414.609
11	540.156
12	717.549
13	913.927
14	930.111
15	945.487
16	928.01
17	848.091
18	674.666
19	371.001
20	41.5206
21	0
22	0
23	0
24	0
25	0
26	0
27	0
28	0
29	0
30	0
31	0
32	44.1978
33	322.325
34	606.241
35	791.004
36	888.141
37	929.046
38	931.206
39	941.974
40	915.49
41	836.828
42	671.401
43	346.055
44	31.4575
45	0
46	0
47	0
48	0
49	0
50	0
51	0
52	0
53	0
54	0
55	0
56	47.1142
57	380.516
58	655.462
59	872.922
60	954.868
61	988.961
62	997.512
63	999.242
64	971.727
65	899.181
66	703.291
67	340.008
68	32.3579
69	0
70	0
71	0
72	0
73	0
74	0
75	0
76	0
77	0
78	0
79	0
80	48.1973
81	362.151
82	667.585
83	814.488
84	922.462
85	969.507
86	982.066
87	981.388
88	949.268
89	863.173
90	681.803
91	317.709
92	32.6782
93	0
94	0
95	0
96	0
97	0
98	0
99	0
100	0
101	0
102	0
103	0
104	62.5545
105	373.9
106	529.88
107	799.011
108	928.251
109	967.339
110	973.912
111	955.975
112	936.449
113	834.324
114	664.316
115	328.774
116	19.4929
117	0
118	0
119	0
120	0
121	0
122	0
123	0
124	0
125	0
126	0
127	0
128	49.4974
129	353.109
130	412.048
131	812.114
132	829.848
133	949.572
134	965.437
135	964.887
136	939.811
137	824.06
138	477.219
139	329.453
140	30.244
141	0
142	0
143	0
144	0
145	0
146	0
147	0
148	0
149	0
150	0
151	0
152	71.6556
153	438.46
154	726.416
155	869.923
156	944.981
157	975.895
158	994.511
159	993.274
160	968.614
161	899.343
162	747.687
163	422.864
164	36.6393
165	0
166	0
167	0
168	0
169	0
170	0
171	0
172	0
173	0
174	0
175	0
176	79.2492
177	468.69
178	748.988
179	888.855
180	945.371
181	955.934
182	972.157
183	962.745
184	922.528
185	840.836
186	656.301
187	330.883
188	22.4034
189	0
190	0
191	0
192	0
193	0
194	0
195	0
196	0
197	0
198	0
199	0
200	77.7884
201	472.91
202	763.329
203	900.984
204	964.306
205	991.95
206	998.748
207	989.867
208	956.376
209	873.292
210	685.155
211	297.013
212	17.6573
213	0
214	0
215	0
216	0
217	0
218	0
219	0
220	0
221	0
222	0
223	0
224	77.6996
225	471.762
226	763.686
227	905.979
228	978.095
229	1006.14
230	1009.2
231	1006.89
232	975.918
233	892.204
234	710.991
235	331.429
236	20.076
237	0
238	0
239	0
240	0
241	0
242	0
243	0
244	0
245	0
246	0
247	0
248	63.594
249	424.902
250	673.904
251	868.895
252	951.735
253	984.537
254	978.982
255	960.613
256	924.508
257	825.114
258	599.869
259	248.276
260	19.1679
261	0
262	0
263	0
264	0
265	0
266	0
267	0
268	0
269	0
270	0
271	0
272	55.5539
273	280.823
274	601.25
275	828.054
276	915.674
277	938.532
278	938.302
279	934.239
280	916.902
281	838.416
282	631.406
283	271.563
284	16.2939
285	0
286	0
287	0
288	0
289	0
290	0
291	0
292	0
293	0
294	0
295	0
296	11.1476
297	66.0764
298	244.598
299	480.332
300	916.927
301	947.828
302	956.387
303	944.382
304	876.544
305	788.173
306	602.899
307	249.74
308	12.468
309	0
310	0
311	0
312	0
313	0
314	0
315	0
316	0
317	0
318	0
319	0.000121383
320	58.8761
321	454.988
322	724.267
323	907.025
324	968.763
325	995.047
326	1009.33
327	950.71
328	963.651
329	874.585
330	653.744
331	267.104
332	11.2158
333	0
334	0
335	0
336	0
337	0
338	0
339	0
340	0
341	0
342	0
343	0
344	67.6375
345	496.125
346	790.222
347	932.476
348	989.052
349	1014.81
350	1021.69
351	1016.8
352	989.137
353	909.763
354	728.221
355	359.93
356	15.8095
357	0
358	0
359	0
360	0
361	0
362	0
363	0
364	0
365	0
366	0
367	0
368	67.2442
369	435.554
370	732.166
371	880.748
372	963.956
373	983.773
374	993.2
375	979.67
376	942.8
377	848.274
378	649.022
379	289.261
380	11.6294
381	0
382	0
383	0
384	0
385	0
386	0
387	0
388	0
389	0
390	0
391	0
392	69.2228
393	456.425
394	746.44
395	889.466
396	959.415
397	989.222
398	994.667
399	980.06
400	942.639
401	811.045
402	588.099
403	326.061
404	11.0346
405	0
406	0
407	0
408	0
409	0
410	0
411	0
412	0
413	0
414	0
415	0
416	71.3218
417	470.689
418	757.693
419	899.335
420	970.115
421	977.775
422	990.372
423	997.93
424	953.231
425	883.4
426	708.922
427	329.135
428	10.6755
429	0
430	0
431	0
432	0
433	0
434	0
435	0
436	0
437	0
438	0
439	0
440	87.9145
441	515.414
442	786.129
443	924.673
444	986.571
445	1015.91
446	1020.05
447	1012.37
448	981.274
449	904.965
450	735.14
451	349.818
452	11.6028
453	0
454	0
455	0
456	0
457	0
458	0
459	0
460	0
461	0
462	0
463	0
464	97.9376
465	524.373
466	741.163
467	939.587
468	1004.66
469	1031.53
470	1039.06
471	1029.28
472	994.579
473	915.179
474	730.888
475	340.859
476	8.35686
477	0
478	0
479	0
480	0
481	0
482	0
483	0
484	0
485	0
486	0
487	0
488	92.24
489	543.773
490	813.912
491	936.096
492	988.949
493	999.119
494	1014.09
495	1017.12
496	999.81
497	938.106
498	775.612
499	425.182
500	13.6922
501	0
502	0
503	0
504	0
505	0
506	0
507	0
508	0
509	0
510	0
511	0
512	153.389
513	684.432
514	936.238
515	1032.43
516	1073.27
517	1092.87
518	1101.37
519	1101.8
520	1081.08
521	1033.04
522	921.935
523	597.332
524	27.4289
525	0
526	0
527	0
528	0
529	0
530	0
531	0
532	0
533	0
534	0
535	0
536	127.609
537	638.409
538	892.869
539	995.361
540	1030.72
541	1035.04
542	1044.85
543	1035.76
544	1003.46
545	925.127
546	755.52
547	360.121
548	14.1416
549	0
550	0
551	0
552	0
553	0
554	0
555	0
556	0
557	0
558	0
559	0
560	19.311
561	95.7629
562	260.549
563	815.969
564	988.74
565	954.364
566	1072.97
567	624.494
568	747.364
569	890.735
570	685.605
571	232.613
572	4.38307
573	0
574	0
575	0
576	0

## Sheet: Temperature
Temperature for outdoor cultivation in 1000L tubular photobioreactor used for Figure 2
Time (hours)	Temperature (°C)
1	35
2	35
3	35
4	35
5	35
6	38
7	38
8	38
9	38
10	38
11	37
12	37
13	37
14	37
15	37
16	39
17	39
18	39
19	39
20	39
21	38
22	38
23	38
24	38
49	31
50	31
51	31
52	31
53	31
54	33
55	33
56	33
57	33
58	33
59	34
60	34
61	34
62	34
63	34
64	36
65	36
66	36
67	36
68	36
69	35
70	35
71	35
72	35
97	35
98	35
99	35
100	35
101	35
102	38
103	38
104	38
105	38
106	38
107	37
108	37
109	37
110	37
111	37
112	39
113	39
114	39
115	39
116	39
117	38
118	38
119	38
120	38
145	36
146	36
147	36
148	36
149	36
150	39
151	39
152	39
153	39
154	39
155	35
156	35
157	35
158	35
159	35
160	40
161	40
162	40
163	40
164	40
165	39
166	39
167	39
168	39
193	36
194	36
195	36
196	36
197	36
198	36
199	36
200	36
201	36
202	36
203	36
204	36
205	36
206	36
207	36
208	40
209	40
210	40
211	40
212	40
213	37
214	37
215	37
216	37
241	32
242	32
243	32
244	32
245	32
246	36
247	36
248	36
249	36
250	36
251	39
252	39
253	39
254	39
255	39
256	40
257	40
258	40
259	40
260	40
261	37
262	37
263	37
264	37
289	37
290	37
291	37
292	37
293	37
294	39
295	39
296	39
297	39
298	39
299	39
300	39
301	39
302	39
303	39
304	40
305	40
306	40
307	40
308	40
309	38
310	38
311	38
312	38
337	36
338	36
339	36
340	36
341	36
342	38
343	38
344	38
345	38
346	38
347	38
348	38
349	38
350	38
351	38
352	40
353	40
354	40
355	40
356	40
357	39
358	39
359	39
360	39
385	38
386	38
387	38
388	38
389	38
390	38
391	40
392	40
393	40
394	40
395	40
396	41
397	41
398	41
399	41
400	41
401	39
402	39
403	39
404	39
405	39
406	39
407	39
408	39
433	39
434	39
435	39
436	39
437	39
438	40
439	40
440	40
441	40
442	40
443	39
444	39
445	39
446	39
447	39
448	40
449	40
450	40
451	40
452	40
453	39
454	39
455	39
456	39
481	37
483	37
483	37
484	37
485	37
486	40
487	40
488	40
489	40
490	40
491	40
492	40
493	40
494	40
495	40
496	39
497	39
498	39
499	39
500	39
501	38
502	38
503	38
504	38
529	33
530	33
531	33
532	33
533	33
534	38
535	38
536	38
537	38
538	38
539	41
540	41
541	41
543	41
543	41
544	42
545	42
546	42
547	42
548	42
549	39
550	39
551	39
552	39
577	37
578	37
579	37
580	37
581	37
582	39
583	39
584	39
585	39
586	39
587	41
588	41
589	41
590	41
591	41
592	39
593	39
594	39
595	39
597	39
598	39
599	39
600	39
625	39
626	35
627	35
628	35
629	35
630	35
631	35
632	35
633	35
634	35
635	35
636	39
637	39
638	39
639	39
640	39
641	42
642	42
643	42
644	42
645	42
646	41
647	41
648	41
673	41
674	33
675	33
676	33
677	33
678	33
679	37
680	37
681	37
682	37
683	37
684	35
685	35
686	35
687	35
688	35
689	35
690	35
691	35
692	35
693	35
694	36
695	36
696	36
721	36
722	36

## Sheet: pH
pH for outdoor cultivation in 1000L tubular photobioreactor used for Figure 2
Time (hours)	pH
0	2.4	2.6	2.7	2.7	2.7
48	2.4	2.8	2.7	2.8	2.8
96	2.4	2.4	2.4	2.9	2.8
144	2.3	2.4	2.4	2.5	2.5
192	2.4	2.4	2.4	2.4	2.4
240	2.3	2.3	2.3	2.3	2.4
288	2.3	2.3	2.4	2.4	2.4
336	2.3	2.4	2.4	2.5	2.5
384	2.4	2.3	2.3	2.4	2.5
432	2.4	2.4	2.4	2.4	2.4
480	2.4	2.4	2.4	2.4	2.4
528	2.4	2.4	2.4	2.4	2.4
576	2.5	2.5	2.4	2.4	2.5

## Sheet: Dry weight
Dry weigth for outdoor cultivation in 1000L tubular photobioreactor used for Figure 2																																										CHYB-BKT
Time (hours)	Mean	SD																																								Time (days)	Constant light			12:12h			February
0	0.358	0.001																																								0	3714300	3714300	3714300	3714300	3714300	3714300	3714300
48	0.421	0.0018																																								1	14754600	14244300	14444100	11561400	12618900	11313900	5501700
96	0.345	0.0001																																								2	30010500	30781800	29964600	14056200	12575700	14166000	3846600
144	0.889	0.0001																																								3	81999900	86728500	80612100	31681800	29952900	30226500	2856600
192	0.961	0.0004																																								4	521172000	497188000	490168000	355844000	364372000	373320000	4740000
240	1.586	0.0026																																								5	608368000	598828000	616192000	443696000	436864000	470892000	6928000
288	1.8	0.0013																																								6	701334000	525990000	565452000	473412000	474792000	453576000	2028000
336	1.591	0.0001																																								7	679974000	713988000	706974000	345216000	247644000	622266000	6276000
384	1.774	0.0344																																								8	389970000	381492000	307554000	421728000	405432000	332700000	1704000
432	1.686	0.0014
480	1.837	0.0011
528	1.553	0.0005
576	2.009	0.0007
[truncated: 11 more columns]
