# Supplementary material for: Cultivation of the polyextremophile Cyanidioschyzon merolae 10D during summer conditions on the coast of the Red Sea and its adaptation to hypersaline sea water
Source: Front Microbiol. 2023 Apr 20;14:1157151. doi: 10.3389/fmicb.2023.1157151 (PMC10158843; doi:10.3389/fmicb.2023.1157151)
Supplement: Supplementary file 5 [file Data_Sheet_2.xlsx]

## Sheet: Irradiance
Irradiance for outdoor cultivation in 1000L tubular photobioreactor used for Figure 2
Time (hours)	Irradiance (µE·m-2·s-1)
1	0
2	0
3	0
4	0
5	0
6	0
7	0
8	79.5566
9	553.608
10	746.296
11	972.281
12	1291.59
13	1645.07
14	1674.2
15	1701.88
16	1670.42
17	1526.56
18	1214.4
19	667.802
20	74.7371
21	0
22	0
23	0
24	0
25	0
26	0
27	0
28	0
29	0
30	0
31	0
32	79.556
33	580.185
34	1091.23
35	1423.81
36	1598.65
37	1672.28
38	1676.17
39	1695.55
40	1647.88
41	1506.29
42	1208.52
43	622.899
44	56.6236
45	0
46	0
47	0
48	0
49	0
50	0
51	0
52	0
53	0
54	0
55	0
56	84.8056
57	684.929
58	1179.83
59	1571.26
60	1718.76
61	1780.13
62	1795.52
63	1798.63
64	1749.11
65	1618.53
66	1265.92
67	612.014
68	58.2442
69	0
70	0
71	0
72	0
73	0
74	0
75	0
76	0
77	0
78	0
79	0
80	86.7551
81	651.872
82	1201.65
83	1466.08
84	1660.43
85	1745.11
86	1767.72
87	1766.5
88	1708.68
89	1553.71
90	1227.25
91	571.877
92	58.8207
93	0
94	0
95	0
96	0
97	0
98	0
99	0
100	0
101	0
102	0
103	0
104	112.598
105	673.02
106	953.785
107	1438.22
108	1670.85
109	1741.21
110	1753.04
111	1720.76
112	1685.61
113	1501.78
114	1195.77
115	591.794
116	35.0873
117	0
118	0
119	0
120	0
121	0
122	0
123	0
124	0
125	0
126	0
127	0
128	89.0954
129	635.596
130	741.687
131	1461.81
132	1493.73
133	1709.23
134	1737.79
135	1736.8
136	1691.66
137	1483.31
138	858.994
139	593.015
140	54.4392
141	0
142	0
143	0
144	0
145	0
146	0
147	0
148	0
149	0
150	0
151	0
152	128.98
153	789.227
154	1307.55
155	1565.86
156	1700.97
157	1756.61
158	1790.12
159	1787.89
160	1743.5
161	1618.82
162	1345.84
163	761.156
164	65.9508
165	0
166	0
167	0
168	0
169	0
170	0
171	0
172	0
173	0
174	0
175	0
176	142.649
177	843.642
178	1348.18
179	1599.94
180	1701.67
181	1720.68
182	1749.88
183	1732.94
184	1660.55
185	1513.5
186	1181.34
187	595.589
188	40.3262
189	0
190	0
191	0
192	0
193	0
194	0
195	0
196	0
197	0
198	0
199	0
200	140.019
201	851.238
202	1373.99
203	1621.77
204	1735.75
205	1785.51
206	1797.75
207	1781.76
208	1721.48
209	1571.93
210	1233.28
211	534.623
212	31.7832
213	0
214	0
215	0
216	0
217	0
218	0
219	0
220	0
221	0
222	0
223	0
224	139.859
225	849.172
226	1374.63
227	1630.76
228	1760.57
229	1811.05
230	1816.56
231	1812.4
232	1756.65
233	1605.97
234	1279.78
235	596.573
236	36.1368
237	0
238	0
239	0
240	0
241	0
242	0
243	0
244	0
245	0
246	0
247	0
248	114.469
249	764.823
250	1213.03
251	1564.01
252	1713.12
253	1772.17
254	1762.17
255	1729.1
256	1664.11
257	1485.2
258	1079.76
259	446.896
260	34.5022
261	0
262	0
263	0
264	0
265	0
266	0
267	0
268	0
269	0
270	0
271	0
272	99.997
273	505.481
274	1082.25
275	1490.5
276	1648.21
277	1689.36
278	1688.94
279	1681.63
280	1650.42
281	1509.15
282	1136.53
283	488.814
284	29.329
285	0
286	0
287	0
288	0
289	0
290	0
291	0
292	0
293	0
294	0
295	0
296	20.0657
297	118.938
298	440.276
299	864.597
300	1650.47
301	1706.09
302	1721.5
303	1699.89
304	1577.78
305	1418.71
306	1085.22
307	449.533
308	22.4424
309	0
310	0
311	0
312	0
313	0
314	0
315	0
316	0
317	0
318	0
319	0.00021849
320	105.977
321	818.979
322	1303.68
323	1632.64
324	1743.77
325	1791.08
326	1816.8
327	1711.28
328	1734.57
329	1574.25
330	1176.74
331	480.788
332	20.1885
333	0
334	0
335	0
336	0
337	0
338	0
339	0
340	0
341	0
342	0
343	0
344	121.748
345	893.025
346	1422.4
347	1678.46
348	1780.29
349	1826.65
350	1839.04
351	1830.24
352	1780.45
353	1637.57
354	1310.8
355	647.874
356	28.4571
357	0
358	0
359	0
360	0
361	0
362	0
363	0
364	0
365	0
366	0
367	0
368	121.04
369	783.997
370	1317.9
371	1585.35
372	1735.12
373	1770.79
374	1787.76
375	1763.41
376	1697.04
377	1526.89
378	1168.24
379	520.67
380	20.9329
381	0
382	0
383	0
384	0
385	0
386	0
387	0
388	0
389	0
390	0
391	0
392	124.601
393	821.565
394	1343.59
395	1601.04
396	1726.95
397	1780.6
398	1790.4
399	1764.11
400	1696.75
401	1459.88
402	1058.58
403	586.91
404	19.8624
405	0
406	0
407	0
408	0
409	0
410	0
411	0
412	0
413	0
414	0
415	0
416	128.379
417	847.24
418	1363.85
419	1618.8
420	1746.21
421	1759.99
422	1782.67
423	1796.27
424	1715.82
425	1590.12
426	1276.06
427	592.443
428	19.2159
429	0
430	0
431	0
432	0
433	0
434	0
435	0
436	0
437	0
438	0
439	0
440	158.246
441	927.746
442	1415.03
443	1664.41
444	1775.83
445	1828.63
446	1836.09
447	1822.27
448	1766.29
449	1628.94
450	1323.25
451	629.672
452	20.8851
453	0
454	0
455	0
456	0
457	0
458	0
459	0
460	0
461	0
462	0
463	0
464	176.288
465	943.872
466	1334.09
467	1691.26
468	1808.4
469	1856.76
470	1870.31
471	1852.7
472	1790.24
473	1647.32
474	1315.6
475	613.547
476	15.0423
477	0
478	0
479	0
480	0
481	0
482	0
483	0
484	0
485	0
486	0
487	0
488	166.032
489	978.791
490	1465.04
491	1684.97
492	1780.11
493	1798.41
494	1825.37
495	1830.82
496	1799.66
497	1688.59
498	1396.1
499	765.327
500	24.6459
501	0
502	0
503	0
504	0
505	0
506	0
507	0
508	0
509	0
510	0
511	0
512	276.1
513	1231.98
514	1685.23
515	1858.38
516	1931.89
517	1967.16
518	1982.46
519	1983.25
520	1945.94
521	1859.47
522	1659.48
523	1075.2
524	49.372
525	0
526	0
527	0
528	0
529	0
530	0
531	0
532	0
533	0
534	0
535	0
536	229.696
537	1149.14
538	1607.16
539	1791.65
540	1855.29
541	1863.07
542	1880.72
543	1864.37
544	1806.22
545	1665.23
546	1359.94
547	648.218
548	25.4549
549	0
550	0
551	0
552	0
553	0
554	0
555	0
556	0
557	0
558	0
559	0
560	34.7598
561	172.373
562	468.988
563	1468.74
564	1779.73
565	1717.85
566	1931.35
567	1124.09
568	1345.26
569	1603.32
570	1234.09
571	418.703
572	7.88952
573	0
574	0
575	0
576	0

## Sheet: Temperature
Temperature for outdoor cultivation in 1000L tubular photobioreactor used for Figure 2
Time (hours)	Temperature (°C)
1	35
2	35
3	35
4	35
5	35
6	38
7	38
8	38
9	38
10	38
11	37
12	37
13	37
14	37
15	37
16	39
17	39
18	39
19	39
20	39
21	38
22	38
23	38
24	38
49	31
50	31
51	31
52	31
53	31
54	33
55	33
56	33
57	33
58	33
59	34
60	34
61	34
62	34
63	34
64	36
65	36
66	36
67	36
68	36
69	35
70	35
71	35
72	35
97	35
98	35
99	35
100	35
101	35
102	38
103	38
104	38
105	38
106	38
107	37
108	37
109	37
110	37
111	37
112	39
113	39
114	39
115	39
116	39
117	38
118	38
119	38
120	38
145	36
146	36
147	36
148	36
149	36
150	39
151	39
152	39
153	39
154	39
155	35
156	35
157	35
158	35
159	35
160	40
161	40
162	40
163	40
164	40
165	39
166	39
167	39
168	39
193	36
194	36
195	36
196	36
197	36
198	36
199	36
200	36
201	36
202	36
203	36
204	36
205	36
206	36
207	36
208	40
209	40
210	40
211	40
212	40
213	37
214	37
215	37
216	37
241	32
242	32
243	32
244	32
245	32
246	36
247	36
248	36
249	36
250	36
251	39
252	39
253	39
254	39
255	39
256	40
257	40
258	40
259	40
260	40
261	37
262	37
263	37
264	37
289	37
290	37
291	37
292	37
293	37
294	39
295	39
296	39
297	39
298	39
299	39
300	39
301	39
302	39
303	39
304	40
305	40
306	40
307	40
308	40
309	38
310	38
311	38
312	38
337	36
338	36
339	36
340	36
341	36
342	38
343	38
344	38
345	38
346	38
347	38
348	38
349	38
350	38
351	38
352	40
353	40
354	40
355	40
356	40
357	39
358	39
359	39
360	39
385	38
386	38
387	38
388	38
389	38
390	38
391	40
392	40
393	40
394	40
395	40
396	41
397	41
398	41
399	41
400	41
401	39
402	39
403	39
404	39
405	39
406	39
407	39
408	39
433	39
434	39
435	39
436	39
437	39
438	40
439	40
440	40
441	40
442	40
443	39
444	39
445	39
446	39
447	39
448	40
449	40
450	40
451	40
452	40
453	39
454	39
455	39
456	39
481	37
483	37
483	37
484	37
485	37
486	40
487	40
488	40
489	40
490	40
491	40
492	40
493	40
494	40
495	40
496	39
497	39
498	39
499	39
500	39
501	38
502	38
503	38
504	38
529	33
530	33
531	33
532	33
533	33
534	38
535	38
536	38
537	38
538	38
539	41
540	41
541	41
543	41
543	41
544	42
545	42
546	42
547	42
548	42
549	39
550	39
551	39
552	39
577	37
578	37
579	37
580	37
581	37
582	39
583	39
584	39
585	39
586	39
587	41
588	41
589	41
590	41
591	41
592	39
593	39
594	39
595	39
597	39
598	39
599	39
600	39
625	39
626	35
627	35
628	35
629	35
630	35
631	35
632	35
633	35
634	35
635	35
636	39
637	39
638	39
639	39
640	39
641	42
642	42
643	42
644	42
645	42
646	41
647	41
648	41
673	41
674	33
675	33
676	33
677	33
678	33
679	37
680	37
681	37
682	37
683	37
684	35
685	35
686	35
687	35
688	35
689	35
690	35
691	35
692	35
693	35
694	36
695	36
696	36
721	36
722	36

## Sheet: pH
pH for outdoor cultivation in 1000L tubular photobioreactor used for Figure 2
Time (hours)	pH
0	2.4	2.6	2.7	2.7	2.7
48	2.4	2.8	2.7	2.8	2.8
96	2.4	2.4	2.4	2.9	2.8
144	2.3	2.4	2.4	2.5	2.5
192	2.4	2.4	2.4	2.4	2.4
240	2.3	2.3	2.3	2.3	2.4
288	2.3	2.3	2.4	2.4	2.4
336	2.3	2.4	2.4	2.5	2.5
384	2.4	2.3	2.3	2.4	2.5
432	2.4	2.4	2.4	2.4	2.4
480	2.4	2.4	2.4	2.4	2.4
528	2.4	2.4	2.4	2.4	2.4
576	2.5	2.5	2.4	2.4	2.5

## Sheet: Dry weight
Dry weigth for outdoor cultivation in 1000L tubular photobioreactor used for Figure 2																																										CHYB-BKT
Time (hours)	Mean	SD																																								Time (days)	Constant light			12:12h			February
0	0.358	0.001																																								0	3714300	3714300	3714300	3714300	3714300	3714300	3714300
48	0.421	0.0018																																								1	14754600	14244300	14444100	11561400	12618900	11313900	5501700
96	0.345	0.0001																																								2	30010500	30781800	29964600	14056200	12575700	14166000	3846600
144	0.889	0.0001																																								3	81999900	86728500	80612100	31681800	29952900	30226500	2856600
192	0.961	0.0004																																								4	521172000	497188000	490168000	355844000	364372000	373320000	4740000
240	1.586	0.0026																																								5	608368000	598828000	616192000	443696000	436864000	470892000	6928000
288	1.8	0.0013																																								6	701334000	525990000	565452000	473412000	474792000	453576000	2028000
336	1.591	0.0001																																								7	679974000	713988000	706974000	345216000	247644000	622266000	6276000
384	1.774	0.0344																																								8	389970000	381492000	307554000	421728000	405432000	332700000	1704000
432	1.686	0.0014
480	1.837	0.0011
528	1.553	0.0005
576	2.009	0.0007
[truncated: 11 more columns]
